# Supplementary material for: A Race against Time: Reduced Azithromycin Susceptibility in Salmonella enterica Serovar Typhi in Pakistan
Source: mSphere. 2020 Jul 22;5(4):e00215-20. doi: 10.1128/mSphere.00215-20 (PMC7376502; doi:10.1128/mSphere.00215-20)
Supplement: TABLE S1 [file mSphere.00215-20-st001.xlsx]

## Sheet: TableS1_full
Tree_Tip_ID	Accession_number	Genotype	Country	Year	Publication	acrB-R717Q	gyrA-S83F	gyrA-S83Y	gyrA-D87G	gyrA-D87N	gyrA-D87Y	parC-E84K	parC-E84G	parC-S80I	parC-S80R	AMR_Plasmid	catA1	dfrA7	strA	strB	sul2	sul1	blaTEM-1	tetA	tetB	qnrS	blaCTX-M-15	aadA	qnrB
28933_2_181	ERS2995893	4.3.1.1	Pakistan	2017	This study	acrB-R717Q	gyrA-S83F	-	-	-	-	-	-	-	-	-	catA1	dfrA7	-	-	-	sul1	-	-	-	-	-	-	-
20087_8_9	ERR1837142	4.3.1.1	Nepal	2015	Britto et al 2018	-	-	-	-	-	-	-	-	-	-	-	-	-	strA	strB	sul2	-	blaTEM-1	-	-	-	-	-	-
22027_3_7	ERR2213824	4.3.1.1	Nepal	2016	Britto et al 2018	-	-	-	-	-	-	-	-	-	-	-	-	-	-	-	-	-	-	-	-	-	-	-	-
20621_8_45	ERR1837257	4.3.1.1	Nepal	2011	Britto et al 2018	-	-	-	-	-	-	-	-	-	-	-	-	-	-	-	-	-	-	-	-	-	-	-	-
20621_8_7	ERR1837219	4.3.1.1	Nepal	2009	Britto et al 2018	-	-	-	-	-	-	-	-	-	-	-	-	-	-	-	-	-	-	-	-	-	-	-	-
20087_8_72	ERR1837205	4.3.1.1	Nepal	2009	Britto et al 2018	-	-	-	-	-	-	-	-	-	-	-	-	-	-	-	-	-	-	-	-	-	-	-	-
22027_3_48	ERR2213865	4.3.1.1	Nepal	2016	Britto et al 2018	-	gyrA-S83F	-	-	-	-	-	-	-	-	-	-	-	-	-	-	-	-	-	-	-	-	-	-
22027_3_42	ERR2213859	4.3.1.1	Nepal	2016	Britto et al 2018	-	gyrA-S83F	-	-	-	-	-	-	-	-	-	-	-	-	-	-	-	-	-	-	-	-	-	-
20087_8_59	ERR1837192	4.3.1.1	Nepal	2010	Britto et al 2018	-	gyrA-S83F	-	-	-	-	-	-	-	-	-	-	-	-	-	-	-	-	-	-	-	-	-	-
20087_8_54	ERR1837187	4.3.1.1	Nepal	2010	Britto et al 2018	-	-	gyrA-S83Y	-	-	-	-	-	-	-	-	-	-	-	-	-	-	-	-	-	-	-	-	-
20621_8_51	ERR1837263	4.3.1.1	Nepal	2012	Britto et al 2018	-	gyrA-S83F	-	-	-	-	-	-	-	-	-	catA1	dfrA7	strA	strB	sul2	sul1	blaTEM-1	-	-	-	-	-	-
20621_8_49	ERR1837261	4.3.1.1	Nepal	2012	Britto et al 2018	-	gyrA-S83F	-	-	-	-	-	-	-	-	-	catA1	dfrA7	strA	strB	sul2	sul1	blaTEM-1	-	-	-	-	-	-
20621_8_47	ERR1837259	4.3.1.1	Nepal	2011	Britto et al 2018	-	-	gyrA-S83Y	-	-	-	-	-	-	-	-	catA1	dfrA7	strA	strB	sul2	sul1	blaTEM-1	-	-	-	-	-	-
20087_8_55	ERR1837188	4.3.1.1	Nepal	2010	Britto et al 2018	-	-	gyrA-S83Y	-	-	-	-	-	-	-	-	catA1	dfrA7	strA	strB	sul2	sul1	blaTEM-1	-	-	-	-	-	-
20087_8_14	ERR1837147	4.3.1.1	Nepal	2015	Britto et al 2018	-	gyrA-S83F	-	-	-	-	-	-	-	-	-	catA1	dfrA7	strA	strB	sul2	sul1	blaTEM-1	-	-	-	-	-	-
20087_8_13	ERR1837146	4.3.1.1	Nepal	2015	Britto et al 2018	-	gyrA-S83F	-	-	-	-	-	-	-	-	-	catA1	dfrA7	strA	strB	sul2	sul1	blaTEM-1	-	-	-	-	-	-
23733_4_35	ERS1867274	4.3.1.1	India	2016	Britto et al 2019	-	-	gyrA-S83Y	-	-	-	-	-	-	-	-	-	-	-	-	-	-	-	-	-	-	-	-	-
23733_4_32	ERS1867271	4.3.1.1	India	2016	Britto et al 2019	-	-	gyrA-S83Y	-	-	-	-	-	-	-	-	-	-	-	-	-	-	-	-	-	-	-	-	-
23733_4_23	ERS1867262	4.3.1.1	India	2017	Britto et al 2019	-	-	gyrA-S83Y	-	-	-	-	-	-	-	-	-	-	-	-	-	-	-	-	-	-	-	-	-
23733_4_14	ERS1867252	4.3.1.1	India	2017	Britto et al 2019	-	-	gyrA-S83Y	-	-	-	-	-	-	-	-	-	-	-	-	-	-	-	-	-	-	-	-	-
23733_4_8	ERS1867246	4.3.1.1	India	2017	Britto et al 2019	-	-	gyrA-S83Y	-	-	-	-	-	-	-	-	-	-	-	-	-	-	-	-	-	-	-	-	-
23733_4_7	ERS1867245	4.3.1.1	India	2016	Britto et al 2019	-	-	gyrA-S83Y	-	-	-	-	-	-	-	-	-	-	-	-	-	-	-	-	-	-	-	-	-
23733_4_1	ERS1867239	4.3.1.1	India	2016	Britto et al 2019	-	-	gyrA-S83Y	-	-	-	-	-	-	-	-	-	-	-	-	-	-	-	-	-	-	-	-	-
23733_3_62	ERS1867234	4.3.1.1	India	2016	Britto et al 2019	-	-	gyrA-S83Y	-	-	-	-	-	-	-	-	-	-	-	-	-	-	-	-	-	-	-	-	-
23733_3_60	ERS1867232	4.3.1.1	India	2016	Britto et al 2019	-	-	gyrA-S83Y	-	-	-	-	-	-	-	-	-	-	-	-	-	-	-	-	-	-	-	-	-
23733_3_58	ERS1867230	4.3.1.1	India	2017	Britto et al 2019	-	-	gyrA-S83Y	-	-	-	-	-	-	-	-	-	-	-	-	-	-	-	-	-	-	-	-	-
23733_3_50	ERS1867221	4.3.1.1	India	2017	Britto et al 2019	-	-	gyrA-S83Y	-	-	-	-	-	-	-	-	-	-	-	-	-	-	-	-	-	-	-	-	-
23733_3_38	ERS1867210	4.3.1.1	India	2017	Britto et al 2019	-	-	gyrA-S83Y	-	-	-	-	-	-	-	-	-	-	-	-	-	-	-	-	-	-	-	-	-
23733_3_37	ERS1867209	4.3.1.1	India	2017	Britto et al 2019	-	-	gyrA-S83Y	-	-	-	-	-	-	-	-	-	-	-	-	-	-	-	-	-	-	-	-	-
23733_3_34	ERS1867206	4.3.1.1	India	2017	Britto et al 2019	-	-	gyrA-S83Y	-	-	-	-	-	-	-	-	-	-	-	-	-	-	-	-	-	-	-	-	-
23733_3_29	ERS1867201	4.3.1.1	India	2017	Britto et al 2019	-	-	gyrA-S83Y	-	-	-	-	-	-	-	-	-	-	-	-	-	-	-	-	-	-	-	-	-
23733_3_25	ERS1867196	4.3.1.1	India	2016	Britto et al 2019	-	-	gyrA-S83Y	-	-	-	-	-	-	-	-	-	-	-	-	-	-	-	-	-	-	-	-	-
23733_3_20	ERS1867192	4.3.1.1	India	2016	Britto et al 2019	-	-	gyrA-S83Y	-	-	-	-	-	-	-	-	-	-	-	-	-	-	-	-	-	-	-	-	-
23733_3_17	ERS1867189	4.3.1.1	India	2016	Britto et al 2019	-	-	gyrA-S83Y	-	-	-	-	-	-	-	-	-	-	-	-	-	-	-	-	-	-	-	-	-
23733_3_10	ERS1867181	4.3.1.1	India	2016	Britto et al 2019	-	-	gyrA-S83Y	-	-	-	-	-	-	-	-	-	-	-	-	-	-	-	-	-	-	-	-	-
23733_3_24	ERS1867197	4.3.1.1	India	2016	Britto et al 2019	-	-	-	-	-	-	-	-	-	-	-	-	-	-	-	-	-	-	-	-	-	-	-	-
23733_4_31	ERS1867270	4.3.1.1	India	2016	Britto et al 2019	-	-	gyrA-S83Y	-	-	-	-	-	-	-	-	-	-	-	-	-	-	-	-	-	-	-	-	-
23733_3_22	ERS1867193	4.3.1.1	India	2016	Britto et al 2019	-	-	gyrA-S83Y	-	-	-	-	-	-	-	-	-	-	-	-	-	-	-	-	-	-	-	-	-
ERR3477463	ERR3477463	4.3.1.1	Bangladesh	2016	Hooda et al 2019	acrB-R717Q	gyrA-S83F	-	-	-	-	-	-	-	-	-	catA1	dfrA7	strA	strB	sul2	sul1	blaTEM-1	-	-	-	-	-	-
ERR3477464	ERR3477464	4.3.1.1	Bangladesh	2016	Hooda et al 2019	acrB-R717Q	gyrA-S83F	-	-	-	-	-	-	-	-	-	catA1	dfrA7	strA	strB	sul2	sul1	blaTEM-1	-	-	-	-	-	-
ERR3477454	ERR3477454	4.3.1.1	Bangladesh	2013	Hooda et al 2019	acrB-R717Q	gyrA-S83F	-	-	-	-	-	-	-	-	-	catA1	dfrA7	strA	strB	sul2	sul1	blaTEM-1	-	-	-	-	-	-
ERR3477465	ERR3477465	4.3.1.1	Bangladesh	2016	Hooda et al 2019	acrB-R717Q	gyrA-S83F	-	-	-	-	-	-	-	-	-	catA1	dfrA7	strA	strB	sul2	sul1	blaTEM-1	-	-	-	-	-	-
ERR3477462	ERR3477462	4.3.1.1	Bangladesh	2016	Hooda et al 2019	acrB-R717Q	gyrA-S83F	-	-	-	-	-	-	-	-	-	catA1	dfrA7	strA	strB	sul2	sul1	blaTEM-1	-	-	-	-	-	-
ERR3477460	ERR3477460	4.3.1.1	Bangladesh	2015	Hooda et al 2019	acrB-R717Q	gyrA-S83F	-	-	-	-	-	-	-	-	-	catA1	dfrA7	strA	strB	sul2	sul1	blaTEM-1	-	-	-	-	-	-
ERR3477459	ERR3477459	4.3.1.1	Bangladesh	2014	Hooda et al 2019	acrB-R717Q	gyrA-S83F	-	-	-	-	-	-	-	-	-	catA1	dfrA7	strA	strB	sul2	sul1	blaTEM-1	-	-	-	-	-	-
ERR3477458	ERR3477458	4.3.1.1	Bangladesh	2014	Hooda et al 2019	acrB-R717Q	gyrA-S83F	-	-	-	-	-	-	-	-	-	catA1	dfrA7	strA	strB	sul2	sul1	blaTEM-1	-	-	-	-	-	-
ERR3477457	ERR3477457	4.3.1.1	Bangladesh	2014	Hooda et al 2019	acrB-R717Q	gyrA-S83F	-	-	-	-	-	-	-	-	-	catA1	dfrA7	strA	strB	sul2	sul1	blaTEM-1	-	-	-	-	-	-
ERR3477455	ERR3477455	4.3.1.1	Bangladesh	2014	Hooda et al 2019	acrB-R717Q	gyrA-S83F	-	-	-	-	-	-	-	-	-	catA1	dfrA7	strA	strB	sul2	sul1	blaTEM-1	-	-	-	-	-	-
ERR3477453	ERR3477453	4.3.1.1	Bangladesh	2013	Hooda et al 2019	acrB-R717Q	gyrA-S83F	-	-	-	-	-	-	-	-	-	catA1	dfrA7	strA	strB	sul2	sul1	blaTEM-1	-	-	-	-	-	-
ERR3477461	ERR3477461	4.3.1.1	Bangladesh	2016	Hooda et al 2019	acrB-R717Q	gyrA-S83F	-	-	-	-	-	-	-	-	-	catA1	dfrA7	strA	strB	sul2	sul1	blaTEM-1	-	-	-	-	-	-
SRR7165418	SRR7165418	4.3.1.1	Pakistan	2016	Ingle et al 2019	-	-	-	gyrA-D87G	-	-	-	-	-	-	-	-	-	-	-	-	-	-	-	-	-	-	-	-
SRR7165381	SRR7165381	4.3.1.1	Pakistan	2016	Ingle et al 2019	-	-	-	gyrA-D87G	-	-	-	-	-	-	-	-	-	-	-	-	-	-	-	-	-	-	-	-
SRR7165507	SRR7165507	4.3.1.1	Bangladesh	2016	Ingle et al 2019	-	gyrA-S83F	-	-	-	-	-	-	-	-	-	-	-	-	-	-	-	-	-	-	-	-	-	-
SRR5193310	SRR5193310	4.3.1.1	India	2016	Ingle et al 2019	-	gyrA-S83F	-	-	-	-	-	-	-	-	-	-	-	-	-	-	-	-	-	-	-	-	-	-
SRR3049855	SRR3049855	4.3.1.1	India	2015	Ingle et al 2019	-	gyrA-S83F	-	-	-	-	-	-	-	-	-	-	-	-	-	-	-	-	-	-	-	-	-	-
SRR5949960	SRR5949960	4.3.1.1	India	2016	Ingle et al 2019	-	-	gyrA-S83Y	-	-	-	-	-	-	-	-	-	-	-	-	-	-	-	-	-	-	-	-	-
SRR5500512	SRR5500512	4.3.1.1	India, South Africa	2015	Ingle et al 2019	-	-	gyrA-S83Y	-	-	-	-	-	-	-	-	-	-	-	-	-	-	-	-	-	-	-	-	-
SRR5500484	SRR5500484	4.3.1.1	India	2015	Ingle et al 2019	-	-	gyrA-S83Y	-	-	-	-	-	-	-	-	-	-	-	-	-	-	-	-	-	-	-	-	-
SRR3048943	SRR3048943	4.3.1.1	India	2014	Ingle et al 2019	-	-	gyrA-S83Y	-	-	-	-	-	-	-	-	-	-	-	-	-	-	-	-	-	-	-	-	-
SRR1967181	SRR1967181	4.3.1.1	India	2014	Ingle et al 2019	-	-	gyrA-S83Y	-	-	-	-	-	-	-	-	-	-	-	-	-	-	-	-	-	-	-	-	-
SRR1958222	SRR1958222	4.3.1.1	India	2014	Ingle et al 2019	-	-	gyrA-S83Y	-	-	-	-	-	-	-	-	-	-	-	-	-	-	-	-	-	-	-	-	-
SRR5982990	SRR5982990	4.3.1.1	India	2016	Ingle et al 2019	-	-	-	-	gyrA-D87N	-	-	-	-	-	-	-	-	-	-	-	-	-	-	-	-	-	-	-
SRR7165599	SRR7165599	4.3.1.1	Pakistan	2016	Ingle et al 2019	-	gyrA-S83F	-	-	-	-	-	-	-	-	-	-	-	-	-	-	-	-	-	-	-	-	-	-
SRR5990036	SRR5990036	4.3.1.1	India	2015	Ingle et al 2019	-	gyrA-S83F	-	-	-	-	-	-	-	-	-	-	-	-	-	-	-	-	-	-	-	-	-	-
SRR5887803	SRR5887803	4.3.1.1	Pakistan	2016	Ingle et al 2019	-	gyrA-S83F	-	-	-	-	-	-	-	-	-	-	-	-	-	-	-	-	-	-	-	-	-	-
SRR5584958	SRR5584958	4.3.1.1	Bangladesh	2014	Ingle et al 2019	-	gyrA-S83F	-	-	-	-	-	-	-	-	-	-	-	-	-	-	-	-	-	-	-	-	-	-
SRR5500466	SRR5500466	4.3.1.1	Bangladesh	2015	Ingle et al 2019	-	gyrA-S83F	-	-	-	-	-	-	-	-	-	-	-	-	-	-	-	-	-	-	-	-	-	-
SRR5500453	SRR5500453	4.3.1.1	Bangladesh	2015	Ingle et al 2019	-	gyrA-S83F	-	-	-	-	-	-	-	-	-	-	-	-	-	-	-	-	-	-	-	-	-	-
SRR3286917	SRR3286917	4.3.1.1	Pakistan	2015	Ingle et al 2019	-	gyrA-S83F	-	-	-	-	-	-	-	-	-	-	-	-	-	-	-	-	-	-	-	-	-	-
SRR1970034	SRR1970034	4.3.1.1	Pakistan	2014	Ingle et al 2019	-	gyrA-S83F	-	-	-	-	-	-	-	-	-	-	-	-	-	-	-	-	-	-	-	-	-	-
SRR1969025	SRR1969025	4.3.1.1	Pakistan	2015	Ingle et al 2019	-	gyrA-S83F	-	-	-	-	-	-	-	-	-	-	-	-	-	-	-	-	-	-	-	-	-	-
SRR1965474	SRR1965474	4.3.1.1	Pakistan	2014	Ingle et al 2019	-	gyrA-S83F	-	-	-	-	-	-	-	-	-	-	-	-	-	-	-	-	-	-	-	-	-	-
SRR1957813	SRR1957813	4.3.1.1	Bangladesh	2014	Ingle et al 2019	-	gyrA-S83F	-	-	-	-	-	-	-	-	-	-	-	-	-	-	-	-	-	-	-	-	-	-
SRR1957793	SRR1957793	4.3.1.1	Bangladesh	2014	Ingle et al 2019	-	gyrA-S83F	-	-	-	-	-	-	-	-	-	-	-	-	-	-	-	-	-	-	-	-	-	-
SRR7165605	SRR7165605	4.3.1.1	India	2016	Ingle et al 2019	-	-	gyrA-S83Y	-	-	-	-	-	-	-	-	-	-	-	-	-	-	-	-	-	-	-	-	-
SRR5989253	SRR5989253	4.3.1.1	India	2016	Ingle et al 2019	-	-	gyrA-S83Y	-	-	-	-	-	-	-	-	-	-	-	-	-	-	-	-	-	-	-	-	-
SRR7165792	SRR7165792	4.3.1.1	Pakistan	2016	Ingle et al 2019	-	gyrA-S83F	-	-	-	-	-	-	-	-	-	catA1	-	-	-	-	-	-	-	-	-	-	-	-
SRR7165488	SRR7165488	4.3.1.1	Pakistan	2016	Ingle et al 2019	-	gyrA-S83F	-	-	-	-	-	-	-	-	-	catA1	dfrA7	strA	strB	sul2	sul1	-	-	-	-	-	-	-
SRR5500449	SRR5500449	4.3.1.1	Pakistan	2015	Ingle et al 2019	-	gyrA-S83F	-	-	-	-	-	-	-	-	-	catA1	dfrA7	strA	strB	sul2	sul1	blaTEM-1	-	-	-	-	-	-
SRR5500489	SRR5500489	4.3.1.1	Pakistan	2015	Ingle et al 2019	-	gyrA-S83F	-	-	-	-	-	-	-	-	-	catA1	dfrA7	strA	strB	sul2	sul1	blaTEM-1	-	-	-	-	-	-
SRR1962043	SRR1962043	4.3.1.1	Pakistan	2014	Ingle et al 2019	-	gyrA-S83F	-	-	-	-	-	-	-	-	-	catA1	dfrA7	strA	strB	sul2	sul1	blaTEM-1	-	-	-	-	-	-
SRR1967035	SRR1967035	4.3.1.1	Pakistan	2014	Ingle et al 2019	-	gyrA-S83F	-	-	-	-	-	-	-	-	-	catA1	dfrA7	strA	strB	sul2	sul1	blaTEM-1	-	-	-	-	-	-
SRR1963449	SRR1963449	4.3.1.1	Pakistan	2015	Ingle et al 2019	-	gyrA-S83F	-	-	-	-	-	-	-	-	-	catA1	dfrA7	strA	strB	sul2	sul1	blaTEM-1	-	-	-	-	-	-
SRR7165796	SRR7165796	4.3.1.1	Pakistan	2016	Ingle et al 2019	-	gyrA-S83F	-	-	-	-	-	-	-	-	-	catA1	dfrA7	strA	strB	sul2	sul1	blaTEM-1	-	-	-	-	-	-
SRR7165486	SRR7165486	4.3.1.1	Pakistan	2016	Ingle et al 2019	-	gyrA-S83F	-	-	-	-	-	-	-	-	-	catA1	dfrA7	strA	strB	sul2	sul1	blaTEM-1	-	-	-	-	-	-
SRR5500447	SRR5500447	4.3.1.1	Bangladesh	2015	Ingle et al 2019	-	gyrA-S83F	-	-	-	-	parC-E84K	-	-	-	-	catA1	dfrA7	strA	strB	sul2	sul1	blaTEM-1	-	-	-	-	-	-
SRR5500522	SRR5500522	4.3.1.1	Pakistan	2015	Ingle et al 2019	-	gyrA-S83F	-	-	-	-	-	-	-	-	-	catA1	dfrA7	strA	strB	sul2	sul1	blaTEM-1	-	-	-	-	-	-
SRR5500495	SRR5500495	4.3.1.1	Pakistan	2015	Ingle et al 2019	-	gyrA-S83F	-	-	-	-	-	-	-	-	-	catA1	dfrA7	strA	strB	sul2	sul1	blaTEM-1	-	-	-	-	-	-
SRR1968280	SRR1968280	4.3.1.1	Pakistan	2014	Ingle et al 2019	-	gyrA-S83F	-	-	-	-	-	-	-	-	-	catA1	dfrA7	strA	strB	sul2	sul1	blaTEM-1	-	-	-	-	-	-
SRR1967081	SRR1967081	4.3.1.1	Pakistan	2014	Ingle et al 2019	-	gyrA-S83F	-	-	-	-	-	-	-	-	-	catA1	dfrA7	strA	strB	sul2	sul1	blaTEM-1	-	-	-	-	-	-
SRR1966032	SRR1966032	4.3.1.1	Pakistan	2014	Ingle et al 2019	-	gyrA-S83F	-	-	-	-	-	-	-	-	-	catA1	dfrA7	strA	strB	sul2	sul1	blaTEM-1	-	-	-	-	-	-
SRR4063807	SRR4063807	4.3.1.1	Pakistan	2016	Ingle et al 2019	-	gyrA-S83F	-	-	-	-	-	-	-	-	-	catA1	dfrA7	strA	strB	sul2	sul1	blaTEM-1	-	-	-	-	-	-
SRR7165383	SRR7165383	4.3.1.1	Pakistan	2016	Ingle et al 2019	-	gyrA-S83F	-	-	-	-	-	-	-	-	-	catA1	dfrA7	strA	strB	sul2	sul1	blaTEM-1	-	-	-	-	-	-
SRR5974908	SRR5974908	4.3.1.1	Bangladesh	2017	Ingle et al 2019	-	gyrA-S83F	-	-	-	-	-	-	-	-	-	catA1	dfrA7	strA	strB	sul2	sul1	blaTEM-1	-	-	-	-	-	-
SRR7166064	SRR7166064	4.3.1.1	Pakistan	2016	Ingle et al 2019	-	gyrA-S83F	-	-	-	-	-	-	-	-	-	catA1	dfrA7	strA	strB	sul2	sul1	blaTEM-1	-	-	-	-	-	-
SRR7165794	SRR7165794	4.3.1.1	Pakistan	2016	Ingle et al 2019	-	gyrA-S83F	-	-	-	-	-	-	-	-	-	catA1	dfrA7	strA	strB	sul2	sul1	blaTEM-1	-	-	-	-	-	-
SRR7165779	SRR7165779	4.3.1.1	Pakistan	2017	Ingle et al 2019	-	gyrA-S83F	-	-	-	-	-	-	-	-	-	catA1	dfrA7	strA	strB	sul2	sul1	blaTEM-1	-	-	-	-	-	-
SRR7165602	SRR7165602	4.3.1.1	Pakistan	2016	Ingle et al 2019	-	gyrA-S83F	-	-	-	-	-	-	-	-	-	catA1	dfrA7	strA	strB	sul2	sul1	blaTEM-1	-	-	-	-	-	-
SRR7165368	SRR7165368	4.3.1.1	Pakistan	2017	Ingle et al 2019	-	gyrA-S83F	-	-	-	-	-	-	-	-	-	catA1	dfrA7	strA	strB	sul2	sul1	blaTEM-1	-	-	-	-	-	-
SRR7165022	SRR7165022	4.3.1.1	Pakistan	2016	Ingle et al 2019	-	gyrA-S83F	-	-	-	-	-	-	-	-	-	catA1	dfrA7	strA	strB	sul2	sul1	blaTEM-1	-	-	-	-	-	-
SRR5500527	SRR5500527	4.3.1.1	Pakistan	2015	Ingle et al 2019	-	gyrA-S83F	-	-	-	-	-	-	-	-	-	catA1	dfrA7	strA	strB	sul2	sul1	blaTEM-1	-	-	-	-	-	-
SRR5500509	SRR5500509	4.3.1.1	Bangladesh	2015	Ingle et al 2019	-	gyrA-S83F	-	-	-	-	-	-	-	-	-	catA1	dfrA7	strA	strB	sul2	sul1	blaTEM-1	-	-	-	-	-	-
SRR5500433	SRR5500433	4.3.1.1	Bangladesh	2015	Ingle et al 2019	-	gyrA-S83F	-	-	-	-	parC-E84K	-	-	-	-	catA1	dfrA7	strA	strB	sul2	sul1	blaTEM-1	-	-	-	-	-	-
SRR1963459	SRR1963459	4.3.1.1	India	2015	Ingle et al 2019	-	-	gyrA-S83Y	-	-	-	-	-	-	-	-	catA1	dfrA7	strA	strB	sul2	sul1	blaTEM-1	-	-	-	-	-	-
SRR1967531	SRR1967531	4.3.1.1	Bangladesh	2014	Ingle et al 2019	acrB-R717Q	gyrA-S83F	-	-	-	-	-	-	-	-	-	catA1	dfrA7	strA	strB	sul2	sul1	blaTEM-1	-	-	-	-	-	-
SRR7165856	SRR7165856	4.3.1.1	Pakistan	2016	Ingle et al 2019	-	gyrA-S83F	-	-	-	-	-	-	-	-	-	catA1	dfrA7	strA	strB	sul2	sul1	blaTEM-1	-	-	-	-	-	-
SRR7165724	SRR7165724	4.3.1.1	Pakistan	2016	Ingle et al 2019	-	gyrA-S83F	-	-	-	-	-	-	-	-	-	catA1	dfrA7	strA	strB	sul2	sul1	blaTEM-1	-	-	-	-	-	-
SRR7165590	SRR7165590	4.3.1.1	Pakistan	2016	Ingle et al 2019	-	gyrA-S83F	-	-	-	-	-	-	-	-	-	catA1	dfrA7	strA	strB	sul2	sul1	blaTEM-1	-	-	-	-	-	-
SRR7165514	SRR7165514	4.3.1.1	Pakistan	2016	Ingle et al 2019	-	gyrA-S83F	-	-	-	-	-	-	-	-	-	catA1	dfrA7	strA	strB	sul2	sul1	blaTEM-1	-	-	-	-	-	-
SRR7165413	SRR7165413	4.3.1.1	Pakistan	2017	Ingle et al 2019	-	gyrA-S83F	-	-	-	-	-	-	-	-	-	catA1	dfrA7	strA	strB	sul2	sul1	blaTEM-1	-	-	-	-	-	-
SRR7165396	SRR7165396	4.3.1.1	Pakistan	2016	Ingle et al 2019	-	gyrA-S83F	-	-	-	-	-	-	-	-	-	catA1	dfrA7	strA	strB	sul2	sul1	blaTEM-1	-	-	-	-	-	-
SRR5957764	SRR5957764	4.3.1.1	Pakistan	2016	Ingle et al 2019	-	gyrA-S83F	-	-	-	-	-	-	-	-	-	catA1	dfrA7	strA	strB	sul2	sul1	blaTEM-1	-	-	-	-	-	-
SRR5957760	SRR5957760	4.3.1.1	Pakistan	2016	Ingle et al 2019	-	gyrA-S83F	-	-	-	-	-	-	-	-	-	catA1	dfrA7	strA	strB	sul2	sul1	blaTEM-1	-	-	-	-	-	-
SRR5874461	SRR5874461	4.3.1.1	Pakistan	2017	Ingle et al 2019	-	gyrA-S83F	-	-	-	-	-	-	-	-	-	catA1	dfrA7	strA	strB	sul2	sul1	blaTEM-1	-	-	-	-	-	-
SRR5632862	SRR5632862	4.3.1.1	Pakistan	2017	Ingle et al 2019	-	gyrA-S83F	-	-	-	-	-	-	-	-	-	catA1	dfrA7	strA	strB	sul2	sul1	blaTEM-1	-	-	-	-	-	-
SRR5632269	SRR5632269	4.3.1.1	Bangladesh	2017	Ingle et al 2019	-	gyrA-S83F	-	-	-	-	-	-	-	-	-	catA1	dfrA7	strA	strB	sul2	sul1	blaTEM-1	-	-	-	-	-	-
SRR5585319	SRR5585319	4.3.1.1	Pakistan	2017	Ingle et al 2019	-	gyrA-S83F	-	-	-	-	-	-	-	-	-	catA1	dfrA7	strA	strB	sul2	sul1	blaTEM-1	-	-	-	-	-	-
SRR5585261	SRR5585261	4.3.1.1	Pakistan	2017	Ingle et al 2019	-	gyrA-S83F	-	-	-	-	-	-	-	-	-	catA1	dfrA7	strA	strB	sul2	sul1	blaTEM-1	-	-	-	-	-	-
SRR5584950	SRR5584950	4.3.1.1	Pakistan	2017	Ingle et al 2019	-	gyrA-S83F	-	-	-	-	-	-	-	-	-	catA1	dfrA7	strA	strB	sul2	sul1	blaTEM-1	-	-	-	-	-	-
SRR5583873	SRR5583873	4.3.1.1	Pakistan	2017	Ingle et al 2019	-	gyrA-S83F	-	-	-	-	-	-	-	-	-	catA1	dfrA7	strA	strB	sul2	sul1	blaTEM-1	-	-	-	-	-	-
SRR5500519	SRR5500519	4.3.1.1	Pakistan	2015	Ingle et al 2019	-	gyrA-S83F	-	-	-	-	-	-	-	-	-	catA1	dfrA7	strA	strB	sul2	sul1	blaTEM-1	-	-	-	-	-	-
SRR3322055	SRR3322055	4.3.1.1	Pakistan	2015	Ingle et al 2019	-	gyrA-S83F	-	-	-	-	-	-	-	-	-	catA1	dfrA7	strA	strB	sul2	sul1	blaTEM-1	-	-	-	-	-	-
SRR1970159	SRR1970159	4.3.1.1	Pakistan	2014	Ingle et al 2019	-	gyrA-S83F	-	-	-	-	-	-	-	-	-	catA1	dfrA7	strA	strB	sul2	sul1	blaTEM-1	-	-	-	-	-	-
SRR1967675	SRR1967675	4.3.1.1	India	2015	Ingle et al 2019	-	gyrA-S83F	-	-	-	-	-	-	-	-	-	catA1	dfrA7	strA	strB	sul2	sul1	blaTEM-1	-	-	-	-	-	-
SRR1963323	SRR1963323	4.3.1.1	Pakistan	2014	Ingle et al 2019	-	gyrA-S83F	-	-	-	-	-	-	-	-	-	catA1	dfrA7	strA	strB	sul2	sul1	blaTEM-1	-	-	-	-	-	-
SRR1959252	SRR1959252	4.3.1.1	Pakistan	2015	Ingle et al 2019	-	gyrA-S83F	-	-	-	-	-	-	-	-	-	catA1	dfrA7	strA	strB	sul2	sul1	blaTEM-1	-	-	-	-	-	-
SRR1958561	SRR1958561	4.3.1.1	Pakistan	2014	Ingle et al 2019	-	gyrA-S83F	-	-	-	-	-	-	-	-	-	catA1	dfrA7	strA	strB	sul2	sul1	blaTEM-1	-	-	-	-	-	-
SRR1969050	SRR1969050	4.3.1.1	Pakistan	2014	Ingle et al 2019	-	gyrA-S83F	-	-	-	-	-	-	-	-	-	catA1	dfrA7	strA	strB	sul2	sul1	blaTEM-1	-	-	-	-	-	-
SRR5989289	SRR5989289	4.3.1.1	Pakistan	2016	Ingle et al 2019	-	gyrA-S83F	-	-	-	-	-	-	-	-	-	catA1	dfrA7	strA	strB	sul2	sul1	blaTEM-1	-	-	-	-	-	-
SRR5986334	SRR5986334	4.3.1.1	Pakistan	2016	Ingle et al 2019	-	gyrA-S83F	-	-	-	-	-	-	-	-	-	catA1	dfrA7	strA	strB	sul2	sul1	blaTEM-1	-	-	-	-	-	-
SRR1970167	SRR1970167	4.3.1.1	Pakistan	2014	Ingle et al 2019	-	gyrA-S83F	-	-	-	-	-	-	-	-	-	catA1	dfrA7	strA	strB	sul2	sul1	blaTEM-1	-	-	-	-	-	-
SRR1969880	SRR1969880	4.3.1.1	Pakistan	2014	Ingle et al 2019	-	gyrA-S83F	-	-	-	-	-	-	-	-	-	catA1	dfrA7	strA	strB	sul2	sul1	blaTEM-1	-	-	-	-	-	-
SRR1966326	SRR1966326	4.3.1.1	Pakistan	2014	Ingle et al 2019	-	gyrA-S83F	-	-	-	-	-	-	-	-	-	catA1	dfrA7	strA	strB	sul2	sul1	blaTEM-1	-	-	-	-	-	-
SRR5990020	SRR5990020	4.3.1.1	Afghanistan	2016	Ingle et al 2019	-	gyrA-S83F	-	-	-	-	-	-	-	-	-	catA1	dfrA7	strA	strB	sul2	sul1	blaTEM-1	-	-	-	-	-	-
SRR5633344	SRR5633344	4.3.1.1	Pakistan	2017	Ingle et al 2019	-	gyrA-S83F	-	-	-	-	-	-	-	-	-	catA1	dfrA7	strA	strB	sul2	sul1	blaTEM-1	-	-	-	-	-	-
SRR7165733	SRR7165733	4.3.1.1	Pakistan	2016	Ingle et al 2019	-	gyrA-S83F	-	-	-	-	-	-	-	-	-	catA1	dfrA7	strA	strB	sul2	sul1	blaTEM-1	-	-	-	-	-	-
SRR7165513	SRR7165513	4.3.1.1	Pakistan	2016	Ingle et al 2019	-	gyrA-S83F	-	-	-	-	-	-	-	-	-	catA1	dfrA7	strA	strB	sul2	sul1	blaTEM-1	-	-	-	-	-	-
SRR7165361	SRR7165361	4.3.1.1	Pakistan	2016	Ingle et al 2019	-	gyrA-S83F	-	-	-	-	-	-	-	-	-	catA1	dfrA7	strA	strB	sul2	sul1	blaTEM-1	-	-	-	-	-	-
SRR5957749	SRR5957749	4.3.1.1	Pakistan	2016	Ingle et al 2019	-	gyrA-S83F	-	-	-	-	-	-	-	-	-	catA1	dfrA7	strA	strB	sul2	sul1	blaTEM-1	-	-	-	-	-	-
SRR5500469	SRR5500469	4.3.1.1	Pakistan	2015	Ingle et al 2019	-	gyrA-S83F	-	-	-	-	-	-	-	-	-	catA1	dfrA7	strA	strB	sul2	sul1	blaTEM-1	-	-	-	-	-	-
SRR1963114	SRR1963114	4.3.1.1	Pakistan	2014	Ingle et al 2019	-	gyrA-S83F	-	-	-	-	-	-	-	-	-	catA1	dfrA7	strA	strB	sul2	sul1	blaTEM-1	-	-	-	-	-	-
SRR7165564	SRR7165564	4.3.1.1	India	2016	Ingle et al 2019	-	-	gyrA-S83Y	-	-	-	-	-	-	-	-	catA1	dfrA7	strA	strB	sul2	sul1	blaTEM-1	-	-	-	-	-	-
SRR5500518	SRR5500518	4.3.1.1	India	2015	Ingle et al 2019	-	-	gyrA-S83Y	-	-	-	-	-	-	-	-	catA1	dfrA7	strA	strB	sul2	sul1	blaTEM-1	-	-	-	-	-	-
SRR7165786	SRR7165786	4.3.1.1	Pakistan	2016	Ingle et al 2019	-	gyrA-S83F	-	-	-	-	-	-	-	-	-	catA1	dfrA7	strA	strB	sul2	sul1	blaTEM-1	-	-	-	-	-	-
SRR7165739	SRR7165739	4.3.1.1	Pakistan	2016	Ingle et al 2019	-	gyrA-S83F	-	-	-	-	-	-	-	-	-	catA1	dfrA7	strA	strB	sul2	sul1	blaTEM-1	-	-	-	-	-	-
SRR7165737	SRR7165737	4.3.1.1	Pakistan	2016	Ingle et al 2019	-	gyrA-S83F	-	-	-	-	-	-	-	-	-	catA1	dfrA7	strA	strB	sul2	sul1	blaTEM-1	-	-	-	-	-	-
SRR7165732	SRR7165732	4.3.1.1	Pakistan	2016	Ingle et al 2019	-	gyrA-S83F	-	-	-	-	-	-	-	-	-	catA1	dfrA7	strA	strB	sul2	sul1	blaTEM-1	-	-	-	-	-	-
SRR7165472	SRR7165472	4.3.1.1	Pakistan	2016	Ingle et al 2019	-	gyrA-S83F	-	-	-	-	-	-	-	-	-	catA1	dfrA7	strA	strB	sul2	sul1	blaTEM-1	-	-	-	-	-	-
SRR7165466	SRR7165466	4.3.1.1	Pakistan	2016	Ingle et al 2019	-	gyrA-S83F	-	-	-	-	-	-	-	-	-	catA1	dfrA7	strA	strB	sul2	sul1	blaTEM-1	-	-	-	-	-	-
SRR7165461	SRR7165461	4.3.1.1	Pakistan	2016	Ingle et al 2019	-	gyrA-S83F	-	-	-	-	-	-	-	-	-	catA1	dfrA7	strA	strB	sul2	sul1	blaTEM-1	-	-	-	-	-	-
SRR5990029	SRR5990029	4.3.1.1	Pakistan	2016	Ingle et al 2019	-	gyrA-S83F	-	-	-	-	-	-	-	-	-	catA1	dfrA7	strA	strB	sul2	sul1	blaTEM-1	-	-	-	-	-	-
SRR5986544	SRR5986544	4.3.1.1	Pakistan	2016	Ingle et al 2019	-	gyrA-S83F	-	-	-	-	-	-	-	-	-	catA1	dfrA7	strA	strB	sul2	sul1	blaTEM-1	-	-	-	-	-	-
SRR5500498	SRR5500498	4.3.1.1	Pakistan	2015	Ingle et al 2019	-	gyrA-S83F	-	-	-	-	-	-	-	-	-	catA1	dfrA7	strA	strB	sul2	sul1	blaTEM-1	-	-	-	-	-	-
SRR5500473	SRR5500473	4.3.1.1	Pakistan	2015	Ingle et al 2019	-	gyrA-S83F	-	-	-	-	-	-	-	-	-	catA1	dfrA7	strA	strB	sul2	sul1	blaTEM-1	-	-	-	-	-	-
SRR3049053	SRR3049053	4.3.1.1	Pakistan	2014	Ingle et al 2019	-	gyrA-S83F	-	-	-	-	-	-	-	-	-	catA1	dfrA7	strA	strB	sul2	sul1	blaTEM-1	-	-	-	-	-	-
SRR1966555	SRR1966555	4.3.1.1	Pakistan	2015	Ingle et al 2019	-	gyrA-S83F	-	-	-	-	-	-	-	-	-	catA1	dfrA7	strA	strB	sul2	sul1	blaTEM-1	-	-	-	-	-	-
SRR7165020	SRR7165020	4.3.1.1	Pakistan	2016	Ingle et al 2019	-	gyrA-S83F	-	-	-	-	-	-	-	-	-	catA1	dfrA7	strA	strB	sul2	sul1	blaTEM-1	-	-	-	-	-	-
SRR5500480	SRR5500480	4.3.1.1	Pakistan	2015	Ingle et al 2019	-	gyrA-S83F	-	-	-	-	-	-	-	-	-	catA1	dfrA7	strA	strB	sul2	sul1	blaTEM-1	-	-	-	-	-	-
SRR5500439	SRR5500439	4.3.1.1	Pakistan	2015	Ingle et al 2019	-	gyrA-S83F	-	-	-	-	-	-	-	-	-	catA1	dfrA7	strA	strB	sul2	sul1	blaTEM-1	-	-	-	-	-	-
SRR5500431	SRR5500431	4.3.1.1	Bangladesh	2015	Ingle et al 2019	-	gyrA-S83F	-	-	-	-	-	-	-	-	-	catA1	dfrA7	strA	strB	sul2	sul1	blaTEM-1	-	-	-	-	-	-
SRR3049814	SRR3049814	4.3.1.1	Pakistan	2014	Ingle et al 2019	-	gyrA-S83F	-	-	-	-	-	-	-	-	-	catA1	dfrA7	strA	strB	sul2	sul1	blaTEM-1	-	-	-	-	-	-
SRR1967468	SRR1967468	4.3.1.1	Pakistan	2014	Ingle et al 2019	-	gyrA-S83F	-	-	-	-	-	-	-	-	-	catA1	dfrA7	strA	strB	sul2	sul1	blaTEM-1	-	-	-	-	-	-
SRR5989319	SRR5989319	4.3.1.1	India	2015	Ingle et al 2019	-	-	gyrA-S83Y	-	-	-	-	-	-	-	-	catA1	dfrA7	strA	strB	sul2	sul1	blaTEM-1	-	-	-	-	-	-
SRR1966037	SRR1966037	4.3.1.1	Pakistan	2014	Ingle et al 2019	-	gyrA-S83F	-	-	-	-	-	-	-	-	-	catA1	dfrA7	strA	strB	sul2	sul1	blaTEM-1	-	-	-	-	-	-
SRR5500476	SRR5500476	4.3.1.1	Pakistan	2015	Ingle et al 2019	-	gyrA-S83F	-	-	-	-	-	-	-	-	-	catA1	dfrA7	strA	strB	sul2	sul1	blaTEM-1	-	-	-	-	-	-
SRR3049581	SRR3049581	4.3.1.1	Pakistan	2014	Ingle et al 2019	-	gyrA-S83F	-	-	-	-	-	-	-	-	-	catA1	dfrA7	strA	strB	sul2	sul1	blaTEM-1	-	-	-	-	-	-
SRR1967515	SRR1967515	4.3.1.1	Pakistan	2014	Ingle et al 2019	-	gyrA-S83F	-	-	-	-	-	-	-	-	-	catA1	dfrA7	strA	strB	sul2	sul1	blaTEM-1	-	-	-	-	-	-
SRR1965050	SRR1965050	4.3.1.1	Bangladesh	2015	Ingle et al 2019	-	gyrA-S83F	-	-	-	-	-	-	-	-	-	catA1	dfrA7	strA	strB	sul2	sul1	blaTEM-1	-	-	-	-	-	-
SRR5990001	SRR5990001	4.3.1.1	Pakistan	2016	Ingle et al 2019	-	gyrA-S83F	-	-	-	-	-	-	-	-	-	catA1	dfrA7	strA	strB	sul2	sul1	blaTEM-1	-	-	-	-	-	-
SRR5986540	SRR5986540	4.3.1.1	Pakistan	2016	Ingle et al 2019	-	gyrA-S83F	-	-	-	-	-	-	-	-	-	catA1	dfrA7	strA	strB	sul2	sul1	blaTEM-1	-	-	-	-	-	-
SRR7165462	SRR7165462	4.3.1.1	Pakistan	2016	Ingle et al 2019	-	gyrA-S83F	-	-	-	-	-	-	-	-	-	catA1	dfrA7	strA	strB	sul2	sul1	blaTEM-1	-	-	-	-	-	-
SRR7165393	SRR7165393	4.3.1.1	Pakistan	2017	Ingle et al 2019	-	gyrA-S83F	-	-	-	-	-	-	-	-	-	catA1	dfrA7	strA	strB	sul2	sul1	blaTEM-1	-	-	-	-	-	-
SRR5949981	SRR5949981	4.3.1.1	Pakistan	2017	Ingle et al 2019	-	gyrA-S83F	-	-	-	-	-	-	-	-	-	catA1	dfrA7	strA	strB	sul2	sul1	blaTEM-1	-	-	-	-	-	-
SRR1969643	SRR1969643	4.3.1.1	Pakistan	2015	Ingle et al 2019	-	gyrA-S83F	-	-	-	-	-	-	-	-	-	catA1	dfrA7	strA	strB	sul2	sul1	blaTEM-1	-	-	-	-	-	-
SRR5500474	SRR5500474	4.3.1.1	Pakistan	2015	Ingle et al 2019	-	gyrA-S83F	-	-	-	-	-	-	-	-	-	catA1	dfrA7	strA	strB	sul2	sul1	blaTEM-1	-	-	-	-	-	qnrB
SRR7165455	SRR7165455	4.3.1.1	Bangladesh	2014	Ingle et al 2019	-	gyrA-S83F	-	-	-	-	-	-	-	-	-	catA1	dfrA7	-	-	-	sul1	-	-	-	-	-	-	-
SRR5957763	SRR5957763	4.3.1.1	Bangladesh	2016	Ingle et al 2019	-	gyrA-S83F	-	-	-	-	-	-	-	-	-	catA1	dfrA7	-	-	-	sul1	-	-	-	-	-	-	-
SRR7165603	SRR7165603	4.3.1.1	Pakistan	2016	Ingle et al 2019	-	gyrA-S83F	-	-	-	-	-	-	-	-	-	catA1	dfrA7	strA	strB	sul2	sul1	blaTEM-1	-	-	-	-	-	-
SRR5500471	SRR5500471	4.3.1.1	Pakistan	2015	Ingle et al 2019	-	gyrA-S83F	-	-	-	-	-	-	-	-	-	catA1	dfrA7	strA	strB	sul2	sul1	blaTEM-1	-	-	-	-	-	-
SRR7165617	SRR7165617	4.3.1.1	India	2016	Ingle et al 2019	-	-	gyrA-S83Y	-	-	-	-	-	-	-	-	-	-	-	-	-	-	-	-	-	-	-	-	-
22420_1_89	ERR2093324	4.3.1.1	Pakistan	2016	Klemm et al 2018	-	gyrA-S83F	-	-	-	-	-	-	-	-	-	catA1	dfrA7	strA	strB	sul2	sul1	blaTEM-1	-	-	-	-	-	-
22420_1_100	ERR2093335	4.3.1.1	Pakistan	2017	Klemm et al 2018	-	gyrA-S83F	-	-	-	-	-	-	-	-	-	catA1	dfrA7	strA	strB	sul2	sul1	blaTEM-1	-	-	-	-	-	-
22420_1_26	ERR2093261	4.3.1.1.P1	Pakistan	2017	Klemm et al 2018	-	gyrA-S83F	-	-	-	-	-	-	-	-	-	catA1	dfrA7	strA	strB	sul2	sul1	blaTEM-1	-	-	-	-	-	-
22420_1_96	ERR2093331	4.3.1.1	Pakistan	2016	Klemm et al 2018	-	gyrA-S83F	-	-	-	-	-	-	-	-	-	catA1	dfrA7	strA	strB	sul2	sul1	blaTEM-1	-	-	-	-	-	-
22420_1_88	ERR2093323	4.3.1.1	Pakistan	2017	Klemm et al 2018	-	gyrA-S83F	-	-	-	-	-	-	-	-	-	catA1	dfrA7	strA	strB	sul2	sul1	blaTEM-1	-	-	-	-	-	-
22420_1_52	ERR2093287	4.3.1.1.P1	Pakistan	2017	Klemm et al 2018	-	gyrA-S83F	-	-	-	-	-	-	-	-	IncY	catA1	dfrA7	strA	strB	sul2	sul1	blaTEM-1	-	-	qnrS	blaCTX-M-15	-	-
22420_1_80	ERR2093315	4.3.1.1.P1	Pakistan	2017	Klemm et al 2018	-	gyrA-S83F	-	-	-	-	-	-	-	-	IncY	catA1	dfrA7	strA	strB	sul2	sul1	blaTEM-1	-	-	qnrS	blaCTX-M-15	-	-
22420_1_63	ERR2093298	4.3.1.1.P1	Pakistan	2017	Klemm et al 2018	-	gyrA-S83F	-	-	-	-	-	-	-	-	IncY	catA1	dfrA7	strA	strB	sul2	sul1	blaTEM-1	-	-	qnrS	blaCTX-M-15	-	-
22420_1_27	ERR2093262	4.3.1.1.P1	Pakistan	2017	Klemm et al 2018	-	gyrA-S83F	-	-	-	-	-	-	-	-	IncY	catA1	dfrA7	strA	strB	sul2	sul1	blaTEM-1	-	-	qnrS	blaCTX-M-15	-	-
22420_1_21	ERR2093256	4.3.1.1.P1	Pakistan	2017	Klemm et al 2018	-	gyrA-S83F	-	-	-	-	-	-	-	-	IncY	catA1	dfrA7	strA	strB	sul2	sul1	blaTEM-1	-	-	qnrS	blaCTX-M-15	-	-
22420_1_10	ERR2093245	4.3.1.1.P1	Pakistan	2016	Klemm et al 2018	-	gyrA-S83F	-	-	-	-	-	-	-	-	IncY	catA1	dfrA7	strA	strB	sul2	sul1	blaTEM-1	-	-	qnrS	blaCTX-M-15	-	-
22420_1_9	ERR2093244	4.3.1.1.P1	Pakistan	2016	Klemm et al 2018	-	gyrA-S83F	-	-	-	-	-	-	-	-	IncY	catA1	dfrA7	strA	strB	sul2	sul1	blaTEM-1	-	-	qnrS	blaCTX-M-15	-	-
22420_1_8	ERR2093243	4.3.1.1.P1	Pakistan	2016	Klemm et al 2018	-	gyrA-S83F	-	-	-	-	-	-	-	-	IncY	catA1	dfrA7	strA	strB	sul2	sul1	blaTEM-1	-	-	qnrS	blaCTX-M-15	-	-
22420_1_99	ERR2093334	4.3.1.1.P1	Pakistan	2016	Klemm et al 2018	-	gyrA-S83F	-	-	-	-	-	-	-	-	IncY	catA1	dfrA7	strA	strB	sul2	sul1	blaTEM-1	-	-	qnrS	blaCTX-M-15	-	-
22420_1_87	ERR2093322	4.3.1.1.P1	Pakistan	2017	Klemm et al 2018	-	gyrA-S83F	-	-	-	-	-	-	-	-	IncY	catA1	dfrA7	strA	strB	sul2	sul1	blaTEM-1	-	-	qnrS	blaCTX-M-15	-	-
22420_1_85	ERR2093320	4.3.1.1.P1	Pakistan	2017	Klemm et al 2018	-	gyrA-S83F	-	-	-	-	-	-	-	-	IncY	catA1	dfrA7	strA	strB	sul2	sul1	blaTEM-1	-	-	qnrS	blaCTX-M-15	-	-
22420_1_84	ERR2093319	4.3.1.1.P1	Pakistan	2017	Klemm et al 2018	-	gyrA-S83F	-	-	-	-	-	-	-	-	IncY	catA1	dfrA7	strA	strB	sul2	sul1	blaTEM-1	-	-	qnrS	blaCTX-M-15	-	-
22420_1_83	ERR2093318	4.3.1.1.P1	Pakistan	2017	Klemm et al 2018	-	gyrA-S83F	-	-	-	-	-	-	-	-	IncY	catA1	dfrA7	strA	strB	sul2	sul1	blaTEM-1	-	-	qnrS	blaCTX-M-15	-	-
22420_1_82	ERR2093317	4.3.1.1.P1	Pakistan	2017	Klemm et al 2018	-	gyrA-S83F	-	-	-	-	-	-	-	-	IncY	catA1	dfrA7	strA	strB	sul2	sul1	blaTEM-1	-	-	qnrS	blaCTX-M-15	-	-
22420_1_81	ERR2093316	4.3.1.1.P1	Pakistan	2017	Klemm et al 2018	-	gyrA-S83F	-	-	-	-	-	-	-	-	IncY	catA1	dfrA7	strA	strB	sul2	sul1	blaTEM-1	-	-	qnrS	blaCTX-M-15	-	-
22420_1_79	ERR2093314	4.3.1.1.P1	Pakistan	2017	Klemm et al 2018	-	gyrA-S83F	-	-	-	-	-	-	-	-	IncY	catA1	dfrA7	strA	strB	sul2	sul1	blaTEM-1	-	-	qnrS	blaCTX-M-15	-	-
22420_1_76	ERR2093311	4.3.1.1.P1	Pakistan	2017	Klemm et al 2018	-	gyrA-S83F	-	-	-	-	-	-	-	-	IncY	catA1	dfrA7	strA	strB	sul2	sul1	blaTEM-1	-	-	qnrS	blaCTX-M-15	-	-
22420_1_75	ERR2093310	4.3.1.1.P1	Pakistan	2017	Klemm et al 2018	-	gyrA-S83F	-	-	-	-	-	-	-	-	IncY	catA1	dfrA7	strA	strB	sul2	sul1	blaTEM-1	-	-	qnrS	blaCTX-M-15	-	-
22420_1_74	ERR2093309	4.3.1.1.P1	Pakistan	2017	Klemm et al 2018	-	gyrA-S83F	-	-	-	-	-	-	-	-	IncY	catA1	dfrA7	strA	strB	sul2	sul1	blaTEM-1	-	-	qnrS	blaCTX-M-15	-	-
22420_1_73	ERR2093308	4.3.1.1.P1	Pakistan	2017	Klemm et al 2018	-	gyrA-S83F	-	-	-	-	-	-	-	-	IncY	catA1	dfrA7	strA	strB	sul2	sul1	blaTEM-1	-	-	qnrS	blaCTX-M-15	-	-
22420_1_72	ERR2093307	4.3.1.1.P1	Pakistan	2017	Klemm et al 2018	-	gyrA-S83F	-	-	-	-	-	-	-	-	IncY	catA1	dfrA7	strA	strB	sul2	sul1	blaTEM-1	-	-	qnrS	blaCTX-M-15	-	-
22420_1_71	ERR2093306	4.3.1.1.P1	Pakistan	2017	Klemm et al 2018	-	gyrA-S83F	-	-	-	-	-	-	-	-	IncY	catA1	dfrA7	strA	strB	sul2	sul1	blaTEM-1	-	-	qnrS	blaCTX-M-15	-	-
22420_1_70	ERR2093305	4.3.1.1.P1	Pakistan	2017	Klemm et al 2018	-	gyrA-S83F	-	-	-	-	-	-	-	-	IncY	catA1	dfrA7	strA	strB	sul2	sul1	blaTEM-1	-	-	qnrS	blaCTX-M-15	-	-
22420_1_68	ERR2093303	4.3.1.1.P1	Pakistan	2017	Klemm et al 2018	-	gyrA-S83F	-	-	-	-	-	-	-	-	IncY	catA1	dfrA7	strA	strB	sul2	sul1	blaTEM-1	-	-	qnrS	blaCTX-M-15	-	-
22420_1_67	ERR2093302	4.3.1.1.P1	Pakistan	2017	Klemm et al 2018	-	gyrA-S83F	-	-	-	-	-	-	-	-	IncY	catA1	dfrA7	strA	strB	sul2	sul1	blaTEM-1	-	-	qnrS	blaCTX-M-15	-	-
22420_1_65	ERR2093300	4.3.1.1.P1	Pakistan	2017	Klemm et al 2018	-	gyrA-S83F	-	-	-	-	-	-	-	-	IncY	catA1	dfrA7	strA	strB	sul2	sul1	blaTEM-1	-	-	qnrS	blaCTX-M-15	-	-
22420_1_64	ERR2093299	4.3.1.1.P1	Pakistan	2017	Klemm et al 2018	-	gyrA-S83F	-	-	-	-	-	-	-	-	IncY	catA1	dfrA7	strA	strB	sul2	sul1	blaTEM-1	-	-	qnrS	blaCTX-M-15	-	-
22420_1_62	ERR2093297	4.3.1.1.P1	Pakistan	2017	Klemm et al 2018	-	gyrA-S83F	-	-	-	-	-	-	-	-	IncY	catA1	dfrA7	strA	strB	sul2	sul1	blaTEM-1	-	-	qnrS	blaCTX-M-15	-	-
22420_1_61	ERR2093296	4.3.1.1.P1	Pakistan	2017	Klemm et al 2018	-	gyrA-S83F	-	-	-	-	-	-	-	-	IncY	catA1	dfrA7	strA	strB	sul2	sul1	blaTEM-1	-	-	qnrS	blaCTX-M-15	-	-
22420_1_60	ERR2093295	4.3.1.1.P1	Pakistan	2017	Klemm et al 2018	-	gyrA-S83F	-	-	-	-	-	-	-	-	IncY	catA1	dfrA7	strA	strB	sul2	sul1	blaTEM-1	-	-	qnrS	blaCTX-M-15	-	-
22420_1_59	ERR2093294	4.3.1.1.P1	Pakistan	2017	Klemm et al 2018	-	gyrA-S83F	-	-	-	-	-	-	-	-	IncY	catA1	dfrA7	strA	strB	sul2	sul1	blaTEM-1	-	-	qnrS	blaCTX-M-15	-	-
22420_1_58	ERR2093293	4.3.1.1.P1	Pakistan	2017	Klemm et al 2018	-	gyrA-S83F	-	-	-	-	-	-	-	-	IncY	catA1	dfrA7	strA	strB	sul2	sul1	blaTEM-1	-	-	qnrS	blaCTX-M-15	-	-
22420_1_57	ERR2093292	4.3.1.1.P1	Pakistan	2017	Klemm et al 2018	-	gyrA-S83F	-	-	-	-	-	-	-	-	IncY	catA1	dfrA7	strA	strB	sul2	sul1	blaTEM-1	-	-	qnrS	blaCTX-M-15	-	-
22420_1_55	ERR2093290	4.3.1.1.P1	Pakistan	2017	Klemm et al 2018	-	gyrA-S83F	-	-	-	-	-	-	-	-	IncY	catA1	dfrA7	strA	strB	sul2	sul1	blaTEM-1	-	-	qnrS	blaCTX-M-15	-	-
22420_1_54	ERR2093289	4.3.1.1.P1	Pakistan	2017	Klemm et al 2018	-	gyrA-S83F	-	-	-	-	-	-	-	-	IncY	catA1	dfrA7	strA	strB	sul2	sul1	blaTEM-1	-	-	qnrS	blaCTX-M-15	-	-
22420_1_53	ERR2093288	4.3.1.1.P1	Pakistan	2017	Klemm et al 2018	-	gyrA-S83F	-	-	-	-	-	-	-	-	IncY	catA1	dfrA7	strA	strB	sul2	sul1	blaTEM-1	-	-	qnrS	blaCTX-M-15	-	-
22420_1_51	ERR2093286	4.3.1.1.P1	Pakistan	2017	Klemm et al 2018	-	gyrA-S83F	-	-	-	-	-	-	-	-	IncY	catA1	dfrA7	strA	strB	sul2	sul1	blaTEM-1	-	-	qnrS	blaCTX-M-15	-	-
22420_1_49	ERR2093284	4.3.1.1.P1	Pakistan	2017	Klemm et al 2018	-	gyrA-S83F	-	-	-	-	-	-	-	-	IncY	catA1	dfrA7	strA	strB	sul2	sul1	blaTEM-1	-	-	qnrS	blaCTX-M-15	-	-
22420_1_48	ERR2093283	4.3.1.1.P1	Pakistan	2017	Klemm et al 2018	-	gyrA-S83F	-	-	-	-	-	-	-	-	IncY	catA1	dfrA7	strA	strB	sul2	sul1	blaTEM-1	-	-	qnrS	blaCTX-M-15	-	-
22420_1_47	ERR2093282	4.3.1.1.P1	Pakistan	2017	Klemm et al 2018	-	gyrA-S83F	-	-	-	-	-	-	-	-	IncY	catA1	dfrA7	strA	strB	sul2	sul1	blaTEM-1	-	-	qnrS	blaCTX-M-15	-	-
22420_1_46	ERR2093281	4.3.1.1.P1	Pakistan	2017	Klemm et al 2018	-	gyrA-S83F	-	-	-	-	-	-	-	-	IncY	catA1	dfrA7	strA	strB	sul2	sul1	blaTEM-1	-	-	qnrS	blaCTX-M-15	-	-
22420_1_45	ERR2093280	4.3.1.1.P1	Pakistan	2017	Klemm et al 2018	-	gyrA-S83F	-	-	-	-	-	-	-	-	IncY	catA1	dfrA7	strA	strB	sul2	sul1	blaTEM-1	-	-	qnrS	blaCTX-M-15	-	-
22420_1_44	ERR2093279	4.3.1.1.P1	Pakistan	2017	Klemm et al 2018	-	gyrA-S83F	-	-	-	-	-	-	-	-	IncY	catA1	dfrA7	strA	strB	sul2	sul1	blaTEM-1	-	-	qnrS	blaCTX-M-15	-	-
22420_1_43	ERR2093278	4.3.1.1.P1	Pakistan	2017	Klemm et al 2018	-	gyrA-S83F	-	-	-	-	-	-	-	-	IncY	catA1	dfrA7	strA	strB	sul2	sul1	blaTEM-1	-	-	qnrS	blaCTX-M-15	-	-
22420_1_42	ERR2093277	4.3.1.1.P1	Pakistan	2017	Klemm et al 2018	-	gyrA-S83F	-	-	-	-	-	-	-	-	IncY	catA1	dfrA7	strA	strB	sul2	sul1	blaTEM-1	-	-	qnrS	blaCTX-M-15	-	-
22420_1_40	ERR2093275	4.3.1.1.P1	Pakistan	2017	Klemm et al 2018	-	gyrA-S83F	-	-	-	-	-	-	-	-	IncY	catA1	dfrA7	strA	strB	sul2	sul1	blaTEM-1	-	-	qnrS	blaCTX-M-15	-	-
22420_1_39	ERR2093274	4.3.1.1.P1	Pakistan	2017	Klemm et al 2018	-	gyrA-S83F	-	-	-	-	-	-	-	-	IncY	catA1	dfrA7	strA	strB	sul2	sul1	blaTEM-1	-	-	qnrS	blaCTX-M-15	-	-
22420_1_37	ERR2093272	4.3.1.1.P1	Pakistan	2017	Klemm et al 2018	-	gyrA-S83F	-	-	-	-	-	-	-	-	IncY	catA1	dfrA7	strA	strB	sul2	sul1	blaTEM-1	-	-	qnrS	blaCTX-M-15	-	-
22420_1_36	ERR2093271	4.3.1.1.P1	Pakistan	2017	Klemm et al 2018	-	gyrA-S83F	-	-	-	-	-	-	-	-	IncY	catA1	dfrA7	strA	strB	sul2	sul1	blaTEM-1	-	-	qnrS	blaCTX-M-15	-	-
22420_1_34	ERR2093269	4.3.1.1.P1	Pakistan	2017	Klemm et al 2018	-	gyrA-S83F	-	-	-	-	-	-	-	-	IncY	catA1	dfrA7	strA	strB	sul2	sul1	blaTEM-1	-	-	qnrS	blaCTX-M-15	-	-
22420_1_31	ERR2093266	4.3.1.1.P1	Pakistan	2017	Klemm et al 2018	-	gyrA-S83F	-	-	-	-	-	-	-	-	IncY	catA1	dfrA7	strA	strB	sul2	sul1	blaTEM-1	-	-	qnrS	blaCTX-M-15	-	-
22420_1_30	ERR2093265	4.3.1.1.P1	Pakistan	2017	Klemm et al 2018	-	gyrA-S83F	-	-	-	-	-	-	-	-	IncY	catA1	dfrA7	strA	strB	sul2	sul1	blaTEM-1	-	-	qnrS	blaCTX-M-15	-	-
22420_1_28	ERR2093263	4.3.1.1.P1	Pakistan	2017	Klemm et al 2018	-	gyrA-S83F	-	-	-	-	-	-	-	-	IncY	catA1	dfrA7	strA	strB	sul2	sul1	blaTEM-1	-	-	qnrS	blaCTX-M-15	-	-
22420_1_24	ERR2093259	4.3.1.1.P1	Pakistan	2017	Klemm et al 2018	-	gyrA-S83F	-	-	-	-	-	-	-	-	IncY	catA1	dfrA7	strA	strB	sul2	sul1	blaTEM-1	-	-	qnrS	blaCTX-M-15	-	-
22420_1_23	ERR2093258	4.3.1.1.P1	Pakistan	2017	Klemm et al 2018	-	gyrA-S83F	-	-	-	-	-	-	-	-	IncY	catA1	dfrA7	strA	strB	sul2	sul1	blaTEM-1	-	-	qnrS	blaCTX-M-15	-	-
22420_1_22	ERR2093257	4.3.1.1.P1	Pakistan	2017	Klemm et al 2018	-	gyrA-S83F	-	-	-	-	-	-	-	-	IncY	catA1	dfrA7	strA	strB	sul2	sul1	blaTEM-1	-	-	qnrS	blaCTX-M-15	-	-
22420_1_20	ERR2093255	4.3.1.1.P1	Pakistan	2017	Klemm et al 2018	-	gyrA-S83F	-	-	-	-	-	-	-	-	IncY	catA1	dfrA7	strA	strB	sul2	sul1	blaTEM-1	-	-	qnrS	blaCTX-M-15	-	-
22420_1_19	ERR2093254	4.3.1.1.P1	Pakistan	2017	Klemm et al 2018	-	gyrA-S83F	-	-	-	-	-	-	-	-	IncY	catA1	dfrA7	strA	strB	sul2	sul1	blaTEM-1	-	-	qnrS	blaCTX-M-15	-	-
22420_1_18	ERR2093253	4.3.1.1.P1	Pakistan	2017	Klemm et al 2018	-	gyrA-S83F	-	-	-	-	-	-	-	-	IncY	catA1	dfrA7	strA	strB	sul2	sul1	blaTEM-1	-	-	qnrS	blaCTX-M-15	-	-
22420_1_17	ERR2093252	4.3.1.1.P1	Pakistan	2017	Klemm et al 2018	-	gyrA-S83F	-	-	-	-	-	-	-	-	IncY	catA1	dfrA7	strA	strB	sul2	sul1	blaTEM-1	-	-	qnrS	blaCTX-M-15	-	-
22420_1_13	ERR2093248	4.3.1.1.P1	Pakistan	2016	Klemm et al 2018	-	gyrA-S83F	-	-	-	-	-	-	-	-	IncY	catA1	dfrA7	strA	strB	sul2	sul1	blaTEM-1	-	-	qnrS	blaCTX-M-15	-	-
22420_1_11	ERR2093246	4.3.1.1.P1	Pakistan	2016	Klemm et al 2018	-	gyrA-S83F	-	-	-	-	-	-	-	-	IncY	catA1	dfrA7	strA	strB	sul2	sul1	blaTEM-1	-	-	qnrS	blaCTX-M-15	-	-
22420_1_7	ERR2093242	4.3.1.1.P1	Pakistan	2016	Klemm et al 2018	-	gyrA-S83F	-	-	-	-	-	-	-	-	IncY	catA1	dfrA7	strA	strB	sul2	sul1	blaTEM-1	-	-	qnrS	blaCTX-M-15	-	-
22420_1_6	ERR2093241	4.3.1.1.P1	Pakistan	2016	Klemm et al 2018	-	gyrA-S83F	-	-	-	-	-	-	-	-	IncY	catA1	dfrA7	strA	strB	sul2	sul1	blaTEM-1	-	-	qnrS	blaCTX-M-15	-	-
22420_1_5	ERR2093240	4.3.1.1.P1	Pakistan	2016	Klemm et al 2018	-	gyrA-S83F	-	-	-	-	-	-	-	-	IncY	catA1	dfrA7	strA	strB	sul2	sul1	blaTEM-1	-	-	qnrS	blaCTX-M-15	-	-
22420_1_3	ERR2093238	4.3.1.1.P1	Pakistan	2016	Klemm et al 2018	-	gyrA-S83F	-	-	-	-	-	-	-	-	IncY	catA1	dfrA7	strA	strB	sul2	sul1	blaTEM-1	-	-	qnrS	blaCTX-M-15	-	-
22420_1_2	ERR2093237	4.3.1.1.P1	Pakistan	2016	Klemm et al 2018	-	gyrA-S83F	-	-	-	-	-	-	-	-	IncY	catA1	dfrA7	strA	strB	sul2	sul1	blaTEM-1	-	-	qnrS	blaCTX-M-15	-	-
22420_1_86	ERR2093321	4.3.1.1.P1	Pakistan	2017	Klemm et al 2018	-	gyrA-S83F	-	-	-	-	-	-	-	-	IncY	catA1	dfrA7	strA	strB	sul2	sul1	blaTEM-1	-	-	qnrS	blaCTX-M-15	-	-
22420_1_77	ERR2093312	4.3.1.1.P1	Pakistan	2017	Klemm et al 2018	-	gyrA-S83F	-	-	-	-	-	-	-	-	IncY	catA1	dfrA7	strA	strB	sul2	sul1	blaTEM-1	-	-	qnrS	blaCTX-M-15	-	-
22420_1_56	ERR2093291	4.3.1.1.P1	Pakistan	2017	Klemm et al 2018	-	gyrA-S83F	-	-	-	-	-	-	-	-	IncY	catA1	dfrA7	strA	strB	sul2	sul1	blaTEM-1	-	-	qnrS	blaCTX-M-15	-	-
22420_1_50	ERR2093285	4.3.1.1.P1	Pakistan	2017	Klemm et al 2018	-	gyrA-S83F	-	-	-	-	-	-	-	-	IncY	catA1	dfrA7	strA	strB	sul2	sul1	blaTEM-1	-	-	qnrS	blaCTX-M-15	-	-
22420_1_38	ERR2093273	4.3.1.1.P1	Pakistan	2017	Klemm et al 2018	-	gyrA-S83F	-	-	-	-	-	-	-	-	IncY	catA1	dfrA7	strA	strB	sul2	sul1	blaTEM-1	-	-	qnrS	blaCTX-M-15	-	-
22420_1_16	ERR2093251	4.3.1.1.P1	Pakistan	2017	Klemm et al 2018	-	gyrA-S83F	-	-	-	-	-	-	-	-	IncY	catA1	dfrA7	strA	strB	sul2	sul1	blaTEM-1	-	-	qnrS	blaCTX-M-15	-	-
22420_1_14	ERR2093249	4.3.1.1.P1	Pakistan	2016	Klemm et al 2018	-	gyrA-S83F	-	-	-	-	-	-	-	-	IncY	catA1	dfrA7	strA	strB	sul2	sul1	blaTEM-1	-	-	qnrS	blaCTX-M-15	-	-
22420_1_12	ERR2093247	4.3.1.1.P1	Pakistan	2016	Klemm et al 2018	-	gyrA-S83F	-	-	-	-	-	-	-	-	IncY	catA1	dfrA7	strA	strB	sul2	sul1	blaTEM-1	-	-	qnrS	blaCTX-M-15	-	-
22420_1_1	ERR2093236	4.3.1.1.P1	Pakistan	2016	Klemm et al 2018	-	gyrA-S83F	-	-	-	-	-	-	-	-	IncY	catA1	dfrA7	strA	strB	sul2	sul1	blaTEM-1	-	-	qnrS	blaCTX-M-15	-	-
22420_1_15	ERR2093250	4.3.1.1.P1	Pakistan	2017	Klemm et al 2018	-	gyrA-S83F	-	-	-	-	-	-	-	-	IncY	catA1	dfrA7	strA	strB	sul2	sul1	blaTEM-1	-	-	qnrS	blaCTX-M-15	-	-
22420_1_78	ERR2093313	4.3.1.1.P1	Pakistan	2017	Klemm et al 2018	-	gyrA-S83F	-	-	-	-	-	-	-	-	IncY	catA1	dfrA7	strA	strB	sul2	sul1	blaTEM-1	-	-	qnrS	blaCTX-M-15	-	-
22420_1_69	ERR2093304	4.3.1.1.P1	Pakistan	2017	Klemm et al 2018	-	gyrA-S83F	-	-	-	-	-	-	-	-	IncY	catA1	dfrA7	strA	strB	sul2	sul1	blaTEM-1	-	-	qnrS	blaCTX-M-15	-	-
22420_1_66	ERR2093301	4.3.1.1.P1	Pakistan	2017	Klemm et al 2018	-	gyrA-S83F	-	-	-	-	-	-	-	-	IncY	catA1	dfrA7	strA	strB	sul2	sul1	blaTEM-1	-	-	qnrS	blaCTX-M-15	-	-
22420_1_41	ERR2093276	4.3.1.1.P1	Pakistan	2017	Klemm et al 2018	-	gyrA-S83F	-	-	-	-	-	-	-	-	IncY	catA1	dfrA7	strA	strB	sul2	sul1	blaTEM-1	-	-	qnrS	blaCTX-M-15	-	-
22420_1_35	ERR2093270	4.3.1.1.P1	Pakistan	2017	Klemm et al 2018	-	gyrA-S83F	-	-	-	-	-	-	-	-	IncY	catA1	dfrA7	strA	strB	sul2	sul1	blaTEM-1	-	-	qnrS	blaCTX-M-15	-	-
22420_1_33	ERR2093268	4.3.1.1.P1	Pakistan	2017	Klemm et al 2018	-	gyrA-S83F	-	-	-	-	-	-	-	-	IncY	catA1	dfrA7	strA	strB	sul2	sul1	blaTEM-1	-	-	qnrS	blaCTX-M-15	-	-
22420_1_32	ERR2093267	4.3.1.1.P1	Pakistan	2017	Klemm et al 2018	-	gyrA-S83F	-	-	-	-	-	-	-	-	IncY	catA1	dfrA7	strA	strB	sul2	sul1	blaTEM-1	-	-	qnrS	blaCTX-M-15	-	-
22420_1_29	ERR2093264	4.3.1.1.P1	Pakistan	2017	Klemm et al 2018	-	gyrA-S83F	-	-	-	-	-	-	-	-	IncY	catA1	dfrA7	strA	strB	sul2	sul1	blaTEM-1	-	-	qnrS	blaCTX-M-15	-	-
22420_1_4	ERR2093239	4.3.1.1.P1	Pakistan	2016	Klemm et al 2018	-	gyrA-S83F	-	-	-	-	-	-	-	-	IncY	catA1	dfrA7	strA	strB	sul2	sul1	blaTEM-1	-	-	qnrS	blaCTX-M-15	-	-
23584_2_38	ERS3369980	4.3.1.1	Bangladesh	2011	Rahman et al 2019	-	gyrA-S83F	-	-	-	-	-	-	-	-	-	-	-	-	-	-	-	-	-	-	-	-	-	-
23584_3_46	ERR2789280	4.3.1.1	Bangladesh	2016	Rahman et al 2019	-	gyrA-S83F	-	-	-	-	-	-	-	-	-	-	-	-	-	-	-	-	-	-	-	-	-	-
23584_3_45	ERR2789279	4.3.1.1	Bangladesh	2016	Rahman et al 2019	-	gyrA-S83F	-	-	-	-	-	-	-	-	-	-	-	-	-	-	-	-	-	-	-	-	-	-
23584_3_41	ERR2789275	4.3.1.1	Bangladesh	2015	Rahman et al 2019	-	gyrA-S83F	-	-	-	-	-	-	-	-	-	-	-	-	-	-	-	-	-	-	-	-	-	-
23584_3_24	ERR2789258	4.3.1.1	Bangladesh	2015	Rahman et al 2019	-	gyrA-S83F	-	-	-	-	-	-	-	-	-	-	-	-	-	-	-	-	-	-	-	-	-	-
23584_3_16	ERR2789250	4.3.1.1	Bangladesh	2014	Rahman et al 2019	-	gyrA-S83F	-	-	-	-	-	-	-	-	-	-	-	-	-	-	-	-	-	-	-	-	-	-
24351_6_22	ERS1810743	4.3.1.1	Bangladesh	2009	Rahman et al 2019	-	gyrA-S83F	-	-	-	-	-	-	-	-	-	catA1	dfrA7	strA	strB	sul2	sul1	blaTEM-1	-	-	-	-	-	-
24351_6_62	ERS1810868	4.3.1.1	Bangladesh	2008	Rahman et al 2019	-	gyrA-S83F	-	-	-	-	-	-	-	-	-	catA1	dfrA7	strA	strB	sul2	sul1	blaTEM-1	-	-	-	-	-	-
24351_6_24	ERS1810742	4.3.1.1	Bangladesh	2009	Rahman et al 2019	-	gyrA-S83F	-	-	-	-	-	-	-	-	-	catA1	dfrA7	strA	strB	sul2	sul1	blaTEM-1	-	-	-	-	-	-
24351_6_33	ERS1810753	4.3.1.1	Bangladesh	2011	Rahman et al 2019	-	gyrA-S83F	-	-	-	-	-	-	-	-	-	catA1	dfrA7	strA	strB	sul2	sul1	blaTEM-1	-	-	-	-	-	-
24351_6_69	ERS3369933	4.3.1.1	Bangladesh	2009	Rahman et al 2019	-	gyrA-S83F	-	-	-	-	-	-	-	-	-	catA1	dfrA7	strA	strB	sul2	sul1	blaTEM-1	-	-	-	-	-	-
24351_6_68	ERS3369932	4.3.1.1	Bangladesh	2009	Rahman et al 2019	-	gyrA-S83F	-	-	-	-	-	-	-	-	-	catA1	dfrA7	strA	strB	sul2	sul1	blaTEM-1	-	-	-	-	-	-
24351_6_32	ERS1810754	4.3.1.1	Bangladesh	2010	Rahman et al 2019	-	gyrA-S83F	-	-	-	-	-	-	-	-	-	catA1	dfrA7	strA	strB	sul2	sul1	blaTEM-1	-	-	-	-	-	-
24351_6_30	ERS1810752	4.3.1.1	Bangladesh	2010	Rahman et al 2019	-	gyrA-S83F	-	-	-	-	-	-	-	-	-	catA1	dfrA7	strA	strB	sul2	sul1	blaTEM-1	-	-	-	-	-	-
24351_6_23	ERS1810741	4.3.1.1	Bangladesh	2009	Rahman et al 2019	-	gyrA-S83F	-	-	-	-	-	-	-	-	-	catA1	dfrA7	strA	strB	sul2	sul1	blaTEM-1	-	-	-	-	-	-
24351_6_15	ERS1810734	4.3.1.1	Bangladesh	2008	Rahman et al 2019	-	gyrA-S83F	-	-	-	-	-	-	-	-	-	catA1	dfrA7	strA	strB	sul2	sul1	blaTEM-1	-	-	-	-	-	-
24351_6_13	ERS1810732	4.3.1.1	Bangladesh	2008	Rahman et al 2019	-	gyrA-S83F	-	-	-	-	parC-E84K	-	-	-	-	catA1	dfrA7	strA	strB	sul2	sul1	blaTEM-1	-	-	-	-	-	-
24351_6_19	ERS1810738	4.3.1.1	Bangladesh	2009	Rahman et al 2019	-	gyrA-S83F	-	-	-	-	-	-	-	-	-	catA1	dfrA7	strA	strB	sul2	sul1	blaTEM-1	-	-	-	-	-	-
24351_6_16	ERS1810735	4.3.1.1	Bangladesh	2008	Rahman et al 2019	-	gyrA-S83F	-	-	-	-	-	-	-	-	-	catA1	dfrA7	strA	strB	sul2	sul1	blaTEM-1	-	-	-	-	-	-
24351_6_10	ERS1810729	4.3.1.1	Bangladesh	2008	Rahman et al 2019	-	gyrA-S83F	-	-	-	-	-	-	-	-	-	catA1	dfrA7	strA	strB	sul2	sul1	blaTEM-1	-	-	-	-	-	-
24351_6_65	ERS3369925	4.3.1.1	Bangladesh	2008	Rahman et al 2019	-	gyrA-S83F	-	-	-	-	-	-	-	-	-	catA1	dfrA7	strA	strB	sul2	sul1	blaTEM-1	-	-	-	-	-	-
24351_6_38	ERS1810759	4.3.1.1	Bangladesh	2011	Rahman et al 2019	-	gyrA-S83F	-	-	-	-	-	-	-	-	-	catA1	dfrA7	strA	strB	sul2	sul1	blaTEM-1	-	-	-	-	-	-
24351_6_28	ERS1810749	4.3.1.1	Bangladesh	2010	Rahman et al 2019	-	gyrA-S83F	-	-	-	-	-	-	-	-	-	catA1	dfrA7	strA	strB	sul2	sul1	blaTEM-1	-	-	-	-	-	-
24351_6_27	ERS1810748	4.3.1.1	Bangladesh	2010	Rahman et al 2019	-	gyrA-S83F	-	-	-	-	-	-	-	-	-	catA1	dfrA7	strA	strB	sul2	sul1	blaTEM-1	-	-	-	-	-	-
24351_6_20	ERS1810739	4.3.1.1	Bangladesh	2009	Rahman et al 2019	-	gyrA-S83F	-	-	-	-	-	-	-	-	-	catA1	dfrA7	strA	strB	sul2	sul1	blaTEM-1	-	-	-	-	-	-
24351_6_18	ERS1810737	4.3.1.1	Bangladesh	2009	Rahman et al 2019	-	gyrA-S83F	-	-	-	-	-	-	-	-	-	catA1	dfrA7	strA	strB	sul2	sul1	blaTEM-1	-	-	-	-	-	-
24351_6_11	ERS1810730	4.3.1.1	Bangladesh	2008	Rahman et al 2019	-	gyrA-S83F	-	-	-	-	-	-	-	-	-	catA1	dfrA7	strA	strB	sul2	sul1	blaTEM-1	-	-	-	-	-	-
24351_6_3	ERS1810720	4.3.1.1	Bangladesh	2009	Rahman et al 2019	-	gyrA-S83F	-	-	-	-	-	-	-	-	-	catA1	dfrA7	strA	strB	sul2	sul1	blaTEM-1	-	-	-	-	-	-
23584_2_5	ERS3369931	4.3.1.1	Bangladesh	2012	Rahman et al 2019	-	gyrA-S83F	-	-	-	-	-	-	-	-	-	catA1	dfrA7	-	-	-	sul1	-	-	-	-	-	-	-
23584_2_28	ERS3369970	4.3.1.1	Bangladesh	2007	Rahman et al 2019	-	gyrA-S83F	-	-	-	-	-	-	-	-	-	catA1	dfrA7	-	-	-	sul1	-	-	-	-	-	-	-
23584_3_20	ERR2789254	4.3.1.1	Bangladesh	2014	Rahman et al 2019	-	gyrA-S83F	-	-	-	-	-	-	-	-	-	catA1	dfrA7	-	-	-	sul1	-	-	-	-	-	-	-
23584_3_8	ERR2789242	4.3.1.1	Bangladesh	2013	Rahman et al 2019	-	gyrA-S83F	-	-	-	-	-	-	-	-	-	catA1	dfrA7	-	-	-	sul1	-	-	-	-	-	-	-
24351_6_74	ERS3369938	4.3.1.1	Bangladesh	2010	Rahman et al 2019	-	gyrA-S83F	-	-	-	-	-	-	-	-	-	catA1	dfrA7	-	-	-	sul1	-	-	-	-	-	-	-
24351_6_66	ERS3369926	4.3.1.1	Bangladesh	2008	Rahman et al 2019	-	gyrA-S83F	-	-	-	-	-	-	-	-	-	catA1	dfrA7	-	-	-	sul1	-	-	-	-	-	-	-
24351_6_12	ERS1810731	4.3.1.1	Bangladesh	2008	Rahman et al 2019	-	gyrA-S83F	-	-	-	-	-	-	-	-	-	catA1	dfrA7	-	-	-	sul1	-	-	-	-	-	-	-
24351_6_5	ERS1810722	4.3.1.1	Bangladesh	2012	Rahman et al 2019	-	gyrA-S83F	-	-	-	-	-	-	-	-	-	catA1	dfrA7	-	-	-	sul1	-	-	-	-	-	-	-
24351_6_72	ERS3369936	4.3.1.1	Bangladesh	2010	Rahman et al 2019	-	gyrA-S83F	-	-	-	-	-	-	-	-	-	catA1	dfrA7	-	-	-	sul1	blaTEM-1	-	-	-	-	-	-
23584_3_26	ERR2789260	4.3.1.1	Bangladesh	2015	Rahman et al 2019	-	gyrA-S83F	-	-	-	-	-	-	-	-	-	catA1	dfrA7	strA	0	sul2	sul1	blaTEM-1	-	-	-	-	-	-
23584_3_3	ERR2789237	4.3.1.1	Bangladesh	2010	Rahman et al 2019	-	gyrA-S83F	-	-	-	-	-	-	-	-	-	catA1	dfrA7	strA	strB	sul2	sul1	blaTEM-1	-	-	-	-	-	-
23584_2_69	ERR2789220	4.3.1.1	Bangladesh	2005	Rahman et al 2019	-	gyrA-S83F	-	-	-	-	-	-	-	-	-	catA1	dfrA7	strA	strB	sul2	sul1	blaTEM-1	-	-	-	-	-	-
23584_2_41	ERS3369983	4.3.1.1	Bangladesh	2012	Rahman et al 2019	-	gyrA-S83F	-	-	-	-	-	-	-	-	-	catA1	dfrA7	strA	strB	sul2	sul1	blaTEM-1	-	-	-	-	-	-
23584_2_80	ERR2789231	4.3.1.1	Bangladesh	2010	Rahman et al 2019	-	gyrA-S83F	-	-	-	-	-	-	-	-	-	catA1	dfrA7	strA	strB	sul2	sul1	blaTEM-1	-	-	-	-	-	-
23584_2_57	ERR2789208	4.3.1.1	Bangladesh	2013	Rahman et al 2019	-	gyrA-S83F	-	-	-	-	-	-	-	-	-	catA1	dfrA7	strA	strB	sul2	sul1	blaTEM-1	-	-	-	-	-	-
23584_2_43	ERS3369985	4.3.1.1	Bangladesh	2012	Rahman et al 2019	-	gyrA-S83F	-	-	-	-	-	-	-	-	-	catA1	dfrA7	strA	strB	sul2	sul1	blaTEM-1	-	-	-	-	-	-
23584_2_36	ERS3369978	4.3.1.1	Bangladesh	2011	Rahman et al 2019	-	gyrA-S83F	-	-	-	-	-	-	-	-	-	catA1	dfrA7	strA	strB	sul2	sul1	blaTEM-1	-	-	-	-	-	-
23584_2_15	ERS3369957	4.3.1.1	Bangladesh	2012	Rahman et al 2019	-	gyrA-S83F	-	-	-	-	-	-	-	-	-	catA1	dfrA7	strA	strB	sul2	sul1	blaTEM-1	-	-	-	-	-	-
23584_3_47	ERR2789281	4.3.1.1	Bangladesh	2016	Rahman et al 2019	-	gyrA-S83F	-	-	-	-	-	-	-	-	-	catA1	dfrA7	strA	strB	sul2	sul1	blaTEM-1	-	-	-	-	-	-
23584_2_72	ERR2789223	4.3.1.1	Bangladesh	2005	Rahman et al 2019	-	gyrA-S83F	-	-	-	-	-	-	-	-	-	catA1	dfrA7	strA	strB	sul2	sul1	blaTEM-1	-	-	-	-	-	-
23584_2_70	ERR2789221	4.3.1.1	Bangladesh	2005	Rahman et al 2019	-	gyrA-S83F	-	-	-	-	-	-	-	-	-	catA1	dfrA7	strA	strB	sul2	sul1	blaTEM-1	-	-	-	-	-	-
23584_2_64	ERR2789215	4.3.1.1	Bangladesh	2004	Rahman et al 2019	-	gyrA-S83F	-	-	-	-	-	-	-	-	-	catA1	dfrA7	strA	strB	sul2	sul1	blaTEM-1	-	-	-	-	-	-
23584_2_49	ERS3369991	4.3.1.1	Bangladesh	2012	Rahman et al 2019	-	gyrA-S83F	-	-	-	-	-	-	-	-	-	catA1	dfrA7	strA	strB	sul2	sul1	blaTEM-1	-	-	-	-	-	-
23584_2_30	ERS3369972	4.3.1.1	Bangladesh	2007	Rahman et al 2019	-	gyrA-S83F	-	-	-	-	-	-	-	-	-	catA1	dfrA7	strA	strB	sul2	sul1	blaTEM-1	-	-	-	-	-	-
23584_2_27	ERS3369969	4.3.1.1	Bangladesh	2007	Rahman et al 2019	-	gyrA-S83F	-	-	-	-	-	-	-	-	-	catA1	dfrA7	strA	strB	sul2	sul1	blaTEM-1	-	-	-	-	-	-
23584_3_77	ERR2789311	4.3.1.1	Bangladesh	2014	Rahman et al 2019	-	gyrA-S83F	-	-	-	-	-	-	-	-	-	catA1	dfrA7	strA	strB	sul2	sul1	blaTEM-1	-	-	-	-	-	-
23584_3_63	ERR2789297	4.3.1.1	Bangladesh	2014	Rahman et al 2019	-	gyrA-S83F	-	-	-	-	-	-	-	-	-	catA1	dfrA7	strA	strB	sul2	sul1	blaTEM-1	-	-	-	-	-	-
23584_3_2	ERR2789236	4.3.1.1	Bangladesh	2010	Rahman et al 2019	-	gyrA-S83F	-	-	-	-	-	-	-	-	-	catA1	dfrA7	strA	strB	sul2	sul1	blaTEM-1	-	-	-	-	-	-
23584_3_1	ERR2789235	4.3.1.1	Bangladesh	2010	Rahman et al 2019	-	gyrA-S83F	-	-	-	-	-	-	-	-	-	catA1	dfrA7	strA	strB	sul2	sul1	blaTEM-1	-	-	-	-	-	-
23584_2_73	ERR2789224	4.3.1.1	Bangladesh	2005	Rahman et al 2019	-	gyrA-S83F	-	-	-	-	-	-	-	-	-	catA1	dfrA7	strA	strB	sul2	sul1	blaTEM-1	-	-	-	-	-	-
23584_2_68	ERR2789219	4.3.1.1	Bangladesh	2005	Rahman et al 2019	-	gyrA-S83F	-	-	-	-	-	-	-	-	-	catA1	dfrA7	strA	strB	sul2	sul1	blaTEM-1	-	-	-	-	-	-
23584_2_66	ERR2789217	4.3.1.1	Bangladesh	2005	Rahman et al 2019	-	gyrA-S83F	-	-	-	-	-	-	-	-	-	catA1	dfrA7	strA	strB	sul2	sul1	blaTEM-1	-	-	-	-	-	-
23584_2_65	ERR2789216	4.3.1.1	Bangladesh	2005	Rahman et al 2019	-	gyrA-S83F	-	-	-	-	-	-	-	-	-	catA1	dfrA7	strA	strB	sul2	sul1	blaTEM-1	-	-	-	-	-	-
23584_2_61	ERR2789212	4.3.1.1	Bangladesh	2004	Rahman et al 2019	-	gyrA-S83F	-	-	-	-	-	-	-	-	-	catA1	dfrA7	strA	strB	sul2	sul1	blaTEM-1	-	-	-	-	-	-
23584_2_77	ERR2789228	4.3.1.1	Bangladesh	2005	Rahman et al 2019	-	gyrA-S83F	-	-	-	-	-	-	-	-	-	catA1	dfrA7	strA	strB	sul2	sul1	blaTEM-1	-	-	-	-	-	-
ERR2663847	ERR2663847	4.3.1.1	Bangladesh	2013	Tanmoy et al 2018	-	gyrA-S83F	-	-	-	-	-	-	-	-	-	-	-	strA	strB	sul2	-	blaTEM-1	-	-	-	-	-	-
ERR2663896	ERR2663896	4.3.1.1	Bangladesh	2010	Tanmoy et al 2018	-	-	-	-	-	-	-	-	-	-	-	-	-	-	-	-	-	-	-	-	-	-	-	-
ERR2663642	ERR2663642	4.3.1.1	Bangladesh	2008	Tanmoy et al 2018	-	-	-	-	-	-	-	-	-	-	-	-	-	-	-	-	-	-	-	-	-	-	-	-
ERR2663581	ERR2663581	4.3.1.1	Bangladesh	2001	Tanmoy et al 2018	-	-	-	-	-	-	-	-	-	-	-	-	-	-	-	-	-	-	-	-	-	-	-	-
ERR2663547	ERR2663547	4.3.1.1	Bangladesh	2000	Tanmoy et al 2018	-	-	-	-	-	-	-	-	-	-	-	-	-	-	-	-	-	-	-	-	-	-	-	-
ERR2663466	ERR2663466	4.3.1.1	Bangladesh	1999	Tanmoy et al 2018	-	gyrA-S83F	-	-	-	-	-	-	-	-	-	-	-	-	-	-	-	-	-	-	-	-	-	-
ERR2663958	ERR2663958	4.3.1.1	Bangladesh	2007	Tanmoy et al 2018	-	gyrA-S83F	-	-	-	-	-	-	-	-	-	-	-	-	-	-	-	-	-	-	-	-	-	-
ERR2663880	ERR2663880	4.3.1.1	Bangladesh	2009	Tanmoy et al 2018	-	gyrA-S83F	-	-	-	-	-	-	-	-	-	-	-	-	-	-	-	-	-	-	-	-	-	-
ERR2663861	ERR2663861	4.3.1.1	Bangladesh	2013	Tanmoy et al 2018	-	gyrA-S83F	-	-	-	-	-	-	-	-	-	-	-	-	-	-	-	-	-	-	-	-	-	-
ERR2663844	ERR2663844	4.3.1.1	Bangladesh	2013	Tanmoy et al 2018	-	gyrA-S83F	-	-	-	-	-	-	-	-	-	-	-	-	-	-	-	-	-	-	-	-	-	-
ERR2663655	ERR2663655	4.3.1.1	Bangladesh	2008	Tanmoy et al 2018	-	gyrA-S83F	-	-	-	-	-	-	-	-	-	-	-	-	-	-	-	-	-	-	-	-	-	-
ERR2663468	ERR2663468	4.3.1.1	Bangladesh	2001	Tanmoy et al 2018	-	gyrA-S83F	-	-	-	-	-	-	-	-	-	-	-	-	-	-	-	blaTEM-1	-	-	-	-	-	-
ERR2663787	ERR2663787	4.3.1.1	Bangladesh	2011	Tanmoy et al 2018	-	gyrA-S83F	-	-	-	-	-	-	-	-	-	-	dfrA7	strA	strB	sul2	sul1	blaTEM-1	-	-	-	-	-	-
ERR2663567	ERR2663567	4.3.1.1	Bangladesh	2000	Tanmoy et al 2018	-	gyrA-S83F	-	-	-	-	-	-	-	-	-	catA1	dfrA7	strA	strB	sul2	sul1	-	-	-	-	-	-	-
ERR2663797	ERR2663797	4.3.1.1	Bangladesh	2012	Tanmoy et al 2018	-	gyrA-S83F	-	-	-	-	-	-	-	-	-	catA1	dfrA7	strA	strB	sul2	sul1	blaTEM-1	-	-	-	-	-	-
ERR2663667	ERR2663667	4.3.1.1	Bangladesh	2008	Tanmoy et al 2018	-	-	-	-	gyrA-D87N	-	-	-	-	-	-	catA1	dfrA7	strA	strB	sul2	sul1	blaTEM-1	-	-	-	-	-	-
ERR2663767	ERR2663767	4.3.1.1	Bangladesh	2013	Tanmoy et al 2018	-	gyrA-S83F	-	-	-	-	-	-	-	-	-	catA1	dfrA7	strA	strB	sul2	sul1	blaTEM-1	-	-	-	-	-	-
ERR2663992	ERR2663992	4.3.1.1	Bangladesh	2008	Tanmoy et al 2018	-	gyrA-S83F	-	-	-	-	-	-	-	-	-	catA1	dfrA7	strA	strB	sul2	sul1	blaTEM-1	-	-	-	-	-	-
ERR2663962	ERR2663962	4.3.1.1	Bangladesh	2012	Tanmoy et al 2018	-	gyrA-S83F	-	-	-	-	-	-	-	-	-	catA1	dfrA7	strA	strB	sul2	sul1	blaTEM-1	-	-	-	-	-	-
ERR2663945	ERR2663945	4.3.1.1	Bangladesh	2011	Tanmoy et al 2018	-	gyrA-S83F	-	-	-	-	-	-	-	-	-	catA1	dfrA7	strA	strB	sul2	sul1	blaTEM-1	-	-	-	-	-	-
ERR2663908	ERR2663908	4.3.1.1	Bangladesh	2010	Tanmoy et al 2018	-	gyrA-S83F	-	-	-	-	-	-	-	-	-	catA1	dfrA7	strA	strB	sul2	sul1	blaTEM-1	-	-	-	-	-	-
ERR2663841	ERR2663841	4.3.1.1	Bangladesh	2012	Tanmoy et al 2018	-	gyrA-S83F	-	-	-	-	-	-	-	-	-	catA1	dfrA7	strA	strB	sul2	sul1	blaTEM-1	-	-	-	-	-	-
ERR2663830	ERR2663830	4.3.1.1	Bangladesh	2011	Tanmoy et al 2018	-	gyrA-S83F	-	-	-	-	-	-	-	-	-	catA1	dfrA7	strA	strB	sul2	sul1	blaTEM-1	-	-	-	-	-	-
ERR2663802	ERR2663802	4.3.1.1	Bangladesh	2012	Tanmoy et al 2018	-	gyrA-S83F	-	-	-	-	-	-	-	-	-	catA1	dfrA7	strA	strB	sul2	sul1	blaTEM-1	-	-	-	-	-	-
ERR2663760	ERR2663760	4.3.1.1	Bangladesh	2012	Tanmoy et al 2018	-	gyrA-S83F	-	-	-	-	-	-	-	-	-	catA1	dfrA7	strA	strB	sul2	sul1	blaTEM-1	-	-	-	-	-	-
ERR2663732	ERR2663732	4.3.1.1	Bangladesh	2013	Tanmoy et al 2018	-	gyrA-S83F	-	-	-	-	-	-	-	-	-	catA1	dfrA7	strA	strB	sul2	sul1	blaTEM-1	-	-	-	-	-	-
ERR2663619	ERR2663619	4.3.1.1	Bangladesh	2005	Tanmoy et al 2018	-	gyrA-S83F	-	-	-	-	-	-	-	-	-	catA1	dfrA7	strA	strB	sul2	sul1	blaTEM-1	-	-	-	-	-	-
ERR2663517	ERR2663517	4.3.1.1	Bangladesh	2005	Tanmoy et al 2018	-	-	-	-	gyrA-D87N	-	-	-	-	-	-	catA1	dfrA7	strA	strB	sul2	sul1	blaTEM-1	-	-	-	-	-	-
ERR2663609	ERR2663609	4.3.1.1	Bangladesh	2007	Tanmoy et al 2018	-	gyrA-S83F	-	-	-	-	-	-	-	-	-	catA1	dfrA7	strA	strB	sul2	sul1	blaTEM-1	-	-	-	-	-	-
ERR2663978	ERR2663978	4.3.1.1	Bangladesh	2012	Tanmoy et al 2018	-	gyrA-S83F	-	-	-	-	-	-	-	-	-	catA1	dfrA7	strA	strB	sul2	sul1	blaTEM-1	-	-	-	-	-	-
ERR2663924	ERR2663924	4.3.1.1	Bangladesh	2008	Tanmoy et al 2018	-	gyrA-S83F	-	-	-	-	-	-	-	-	-	catA1	dfrA7	strA	strB	sul2	sul1	blaTEM-1	-	-	-	-	-	-
ERR2663911	ERR2663911	4.3.1.1	Bangladesh	2006	Tanmoy et al 2018	-	gyrA-S83F	-	-	-	-	-	-	-	-	-	catA1	dfrA7	strA	strB	sul2	sul1	blaTEM-1	-	-	-	-	-	-
ERR2663910	ERR2663910	4.3.1.1	Bangladesh	2010	Tanmoy et al 2018	-	gyrA-S83F	-	-	-	-	-	-	-	-	-	catA1	dfrA7	strA	strB	sul2	sul1	blaTEM-1	-	-	-	-	-	-
ERR2663892	ERR2663892	4.3.1.1	Bangladesh	2009	Tanmoy et al 2018	-	gyrA-S83F	-	-	-	-	-	-	-	-	-	catA1	dfrA7	strA	strB	sul2	sul1	blaTEM-1	-	-	-	-	-	-
ERR2663888	ERR2663888	4.3.1.1	Bangladesh	2009	Tanmoy et al 2018	-	gyrA-S83F	-	-	-	-	-	-	-	-	-	catA1	dfrA7	strA	strB	sul2	sul1	blaTEM-1	-	-	-	-	-	-
ERR2663876	ERR2663876	4.3.1.1	Bangladesh	2009	Tanmoy et al 2018	-	gyrA-S83F	-	-	-	-	-	-	-	-	-	catA1	dfrA7	strA	strB	sul2	sul1	blaTEM-1	-	-	-	-	-	-
ERR2663864	ERR2663864	4.3.1.1	Bangladesh	2006	Tanmoy et al 2018	-	gyrA-S83F	-	-	-	-	-	-	-	-	-	catA1	dfrA7	strA	strB	sul2	sul1	blaTEM-1	-	-	-	-	-	-
ERR2663778	ERR2663778	4.3.1.1	Bangladesh	2011	Tanmoy et al 2018	-	gyrA-S83F	-	-	-	-	-	-	-	-	-	catA1	dfrA7	strA	strB	sul2	sul1	blaTEM-1	-	-	-	-	-	-
ERR2663765	ERR2663765	4.3.1.1	Bangladesh	2013	Tanmoy et al 2018	-	gyrA-S83F	-	-	-	-	-	-	-	-	-	catA1	dfrA7	strA	strB	sul2	sul1	blaTEM-1	-	-	-	-	-	-
ERR2663763	ERR2663763	4.3.1.1	Bangladesh	2013	Tanmoy et al 2018	-	gyrA-S83F	-	-	-	-	-	-	-	-	-	catA1	dfrA7	strA	strB	sul2	sul1	blaTEM-1	-	-	-	-	-	-
ERR2663729	ERR2663729	4.3.1.1	Bangladesh	2007	Tanmoy et al 2018	-	gyrA-S83F	-	-	-	-	-	-	-	-	-	catA1	dfrA7	strA	strB	sul2	sul1	blaTEM-1	-	-	-	-	-	-
ERR2663726	ERR2663726	4.3.1.1	Bangladesh	2007	Tanmoy et al 2018	-	gyrA-S83F	-	-	-	-	-	-	-	-	-	catA1	dfrA7	strA	strB	sul2	sul1	blaTEM-1	-	-	-	-	-	-
ERR2663721	ERR2663721	4.3.1.1	Bangladesh	2006	Tanmoy et al 2018	-	gyrA-S83F	-	-	-	-	-	-	-	-	-	catA1	dfrA7	strA	strB	sul2	sul1	blaTEM-1	-	-	-	-	-	-
ERR2663691	ERR2663691	4.3.1.1	Bangladesh	2009	Tanmoy et al 2018	-	gyrA-S83F	-	-	-	-	-	-	-	-	-	catA1	dfrA7	strA	strB	sul2	sul1	blaTEM-1	-	-	-	-	-	-
ERR2663679	ERR2663679	4.3.1.1	Bangladesh	2005	Tanmoy et al 2018	-	gyrA-S83F	-	-	-	-	-	-	-	-	-	catA1	dfrA7	strA	strB	sul2	sul1	blaTEM-1	-	-	-	-	-	-
ERR2663675	ERR2663675	4.3.1.1	Bangladesh	2005	Tanmoy et al 2018	-	gyrA-S83F	-	-	-	-	-	-	-	-	-	catA1	dfrA7	strA	strB	sul2	sul1	blaTEM-1	-	-	-	-	-	-
ERR2663674	ERR2663674	4.3.1.1	Bangladesh	2008	Tanmoy et al 2018	-	gyrA-S83F	-	-	-	-	-	-	-	-	-	catA1	dfrA7	strA	strB	sul2	sul1	blaTEM-1	-	-	-	-	-	-
ERR2663637	ERR2663637	4.3.1.1	Bangladesh	2008	Tanmoy et al 2018	-	gyrA-S83F	-	-	-	-	-	-	-	-	-	catA1	dfrA7	strA	strB	sul2	sul1	blaTEM-1	-	-	-	-	-	-
ERR2663628	ERR2663628	4.3.1.1	Bangladesh	2007	Tanmoy et al 2018	-	gyrA-S83F	-	-	-	-	-	-	-	-	-	catA1	dfrA7	strA	strB	sul2	sul1	blaTEM-1	-	-	-	-	-	-
ERR2663620	ERR2663620	4.3.1.1	Bangladesh	2007	Tanmoy et al 2018	-	gyrA-S83F	-	-	-	-	-	-	-	-	-	catA1	dfrA7	strA	strB	sul2	sul1	blaTEM-1	-	-	-	-	-	-
ERR2663812	ERR2663812	4.3.1.1	Bangladesh	2009	Tanmoy et al 2018	-	-	-	gyrA-D87G	-	-	-	-	-	-	-	catA1	dfrA7	strA	strB	sul2	sul1	blaTEM-1	-	-	-	-	-	-
ERR2663650	ERR2663650	4.3.1.1	Bangladesh	2008	Tanmoy et al 2018	-	gyrA-S83F	-	gyrA-D87G	-	-	parC-E84K	-	-	-	-	catA1	dfrA7	strA	strB	sul2	sul1	blaTEM-1	-	-	-	-	-	-
ERR2663629	ERR2663629	4.3.1.1	Bangladesh	2006	Tanmoy et al 2018	-	gyrA-S83F	-	gyrA-D87G	-	-	parC-E84K	-	-	-	-	catA1	dfrA7	strA	strB	sul2	sul1	blaTEM-1	-	-	-	-	-	-
ERR2663523	ERR2663523	4.3.1.1	Bangladesh	1999	Tanmoy et al 2018	-	gyrA-S83F	-	gyrA-D87G	-	-	parC-E84K	-	-	-	-	catA1	dfrA7	strA	strB	sul2	sul1	blaTEM-1	-	-	-	-	-	-
ERR2663500	ERR2663500	4.3.1.1	Bangladesh	2005	Tanmoy et al 2018	-	gyrA-S83F	-	gyrA-D87G	-	-	parC-E84K	-	-	-	-	catA1	dfrA7	strA	strB	sul2	sul1	blaTEM-1	-	-	-	-	-	-
ERR2663583	ERR2663583	4.3.1.1	Bangladesh	2001	Tanmoy et al 2018	-	-	-	gyrA-D87G	-	-	parC-E84K	-	-	-	-	catA1	dfrA7	strA	strB	sul2	sul1	blaTEM-1	-	-	-	-	-	-
ERR2663698	ERR2663698	4.3.1.1	Bangladesh	2009	Tanmoy et al 2018	-	-	-	-	gyrA-D87N	-	-	-	-	-	-	catA1	dfrA7	strA	strB	sul2	sul1	blaTEM-1	-	-	-	-	-	-
ERR2663576	ERR2663576	4.3.1.1	Bangladesh	2007	Tanmoy et al 2018	-	-	-	-	gyrA-D87N	-	-	-	-	-	-	catA1	dfrA7	strA	strB	sul2	sul1	blaTEM-1	-	-	-	-	-	-
ERR2663520	ERR2663520	4.3.1.1	Bangladesh	2005	Tanmoy et al 2018	-	-	-	-	gyrA-D87N	-	-	-	-	-	-	catA1	dfrA7	strA	strB	sul2	sul1	blaTEM-1	-	-	-	-	-	-
ERR2663506	ERR2663506	4.3.1.1	Bangladesh	2005	Tanmoy et al 2018	-	-	-	-	gyrA-D87N	-	-	-	-	-	-	catA1	dfrA7	strA	strB	sul2	sul1	blaTEM-1	-	-	-	-	-	-
ERR2663504	ERR2663504	4.3.1.1	Bangladesh	2005	Tanmoy et al 2018	-	-	-	-	gyrA-D87N	-	-	-	-	-	-	catA1	dfrA7	strA	strB	sul2	sul1	blaTEM-1	-	-	-	-	-	-
ERR2663959	ERR2663959	4.3.1.1	Bangladesh	2011	Tanmoy et al 2018	-	gyrA-S83F	-	-	-	-	-	-	-	-	-	catA1	dfrA7	strA	strB	sul2	sul1	blaTEM-1	-	-	-	-	-	-
ERR2663957	ERR2663957	4.3.1.1	Bangladesh	2011	Tanmoy et al 2018	-	gyrA-S83F	-	-	-	-	-	-	-	-	-	catA1	dfrA7	strA	strB	sul2	sul1	blaTEM-1	-	-	-	-	-	-
ERR2663858	ERR2663858	4.3.1.1	Bangladesh	2013	Tanmoy et al 2018	-	gyrA-S83F	-	-	-	-	-	-	-	-	-	catA1	dfrA7	strA	strB	sul2	sul1	blaTEM-1	-	-	-	-	-	-
ERR2663839	ERR2663839	4.3.1.1	Bangladesh	2012	Tanmoy et al 2018	-	gyrA-S83F	-	-	-	-	-	-	-	-	-	catA1	dfrA7	strA	strB	sul2	sul1	blaTEM-1	-	-	-	-	-	-
ERR2663825	ERR2663825	4.3.1.1	Bangladesh	2011	Tanmoy et al 2018	-	gyrA-S83F	-	-	-	-	-	-	-	-	-	catA1	dfrA7	strA	strB	sul2	sul1	blaTEM-1	-	-	-	-	-	-
ERR2663810	ERR2663810	4.3.1.1	Bangladesh	2009	Tanmoy et al 2018	-	gyrA-S83F	-	-	-	-	-	-	-	-	-	catA1	dfrA7	strA	strB	sul2	sul1	blaTEM-1	-	-	-	-	-	-
ERR2663714	ERR2663714	4.3.1.1	Bangladesh	2005	Tanmoy et al 2018	-	gyrA-S83F	-	-	-	-	-	-	-	-	-	catA1	dfrA7	strA	strB	sul2	sul1	blaTEM-1	-	-	-	-	-	-
ERR2663708	ERR2663708	4.3.1.1	Bangladesh	2009	Tanmoy et al 2018	-	gyrA-S83F	-	-	-	-	-	-	-	-	-	catA1	dfrA7	strA	strB	sul2	sul1	blaTEM-1	-	-	-	-	-	-
ERR2663636	ERR2663636	4.3.1.1	Bangladesh	2006	Tanmoy et al 2018	-	gyrA-S83F	-	-	-	-	-	-	-	-	-	catA1	dfrA7	strA	strB	sul2	sul1	blaTEM-1	-	-	-	-	-	-
ERR2663535	ERR2663535	4.3.1.1	Bangladesh	2006	Tanmoy et al 2018	-	gyrA-S83F	-	-	-	-	-	-	-	-	-	catA1	dfrA7	strA	strB	sul2	sul1	blaTEM-1	-	-	-	-	-	-
ERR2663603	ERR2663603	4.3.1.1	Bangladesh	2008	Tanmoy et al 2018	-	gyrA-S83F	-	-	-	-	parC-E84K	-	-	-	-	catA1	dfrA7	strA	strB	sul2	sul1	blaTEM-1	-	-	-	-	-	-
ERR2663681	ERR2663681	4.3.1.1	Bangladesh	2008	Tanmoy et al 2018	-	gyrA-S83F	-	-	-	-	-	-	-	-	-	catA1	dfrA7	strA	strB	sul2	sul1	blaTEM-1	-	-	-	-	-	-
ERR2663545	ERR2663545	4.3.1.1	Bangladesh	2000	Tanmoy et al 2018	-	-	-	-	-	-	-	-	-	-	-	catA1	dfrA7	strA	strB	sul2	sul1	blaTEM-1	-	-	-	-	-	-
ERR2663999	ERR2663999	4.3.1.1	Bangladesh	2005	Tanmoy et al 2018	-	gyrA-S83F	-	-	-	-	-	-	-	-	-	catA1	dfrA7	strA	strB	sul2	sul1	blaTEM-1	-	-	-	-	-	-
ERR2663976	ERR2663976	4.3.1.1	Bangladesh	2007	Tanmoy et al 2018	-	gyrA-S83F	-	-	-	-	-	-	-	-	-	catA1	dfrA7	strA	strB	sul2	sul1	blaTEM-1	-	-	-	-	-	-
ERR2663975	ERR2663975	4.3.1.1	Bangladesh	2012	Tanmoy et al 2018	-	gyrA-S83F	-	-	-	-	-	-	-	-	-	catA1	dfrA7	strA	strB	sul2	sul1	blaTEM-1	-	-	-	-	-	-
ERR2663974	ERR2663974	4.3.1.1	Bangladesh	2007	Tanmoy et al 2018	-	gyrA-S83F	-	-	-	-	-	-	-	-	-	catA1	dfrA7	strA	strB	sul2	sul1	blaTEM-1	-	-	-	-	-	-
ERR2663966	ERR2663966	4.3.1.1	Bangladesh	2012	Tanmoy et al 2018	-	gyrA-S83F	-	-	-	-	-	-	-	-	-	catA1	dfrA7	strA	strB	sul2	sul1	blaTEM-1	-	-	-	-	-	-
ERR2663951	ERR2663951	4.3.1.1	Bangladesh	2006	Tanmoy et al 2018	-	gyrA-S83F	-	-	-	-	-	-	-	-	-	catA1	dfrA7	strA	strB	sul2	sul1	blaTEM-1	-	-	-	-	-	-
ERR2663950	ERR2663950	4.3.1.1	Bangladesh	2011	Tanmoy et al 2018	-	gyrA-S83F	-	-	-	-	-	-	-	-	-	catA1	dfrA7	strA	strB	sul2	sul1	blaTEM-1	-	-	-	-	-	-
ERR2663949	ERR2663949	4.3.1.1	Bangladesh	2006	Tanmoy et al 2018	-	gyrA-S83F	-	-	-	-	-	-	-	-	-	catA1	dfrA7	strA	strB	sul2	sul1	blaTEM-1	-	-	-	-	-	-
ERR2663948	ERR2663948	4.3.1.1	Bangladesh	2011	Tanmoy et al 2018	-	gyrA-S83F	-	-	-	-	-	-	-	-	-	catA1	dfrA7	strA	strB	sul2	sul1	blaTEM-1	-	-	-	-	-	-
ERR2663932	ERR2663932	4.3.1.1	Bangladesh	2011	Tanmoy et al 2018	-	gyrA-S83F	-	-	-	-	-	-	-	-	-	catA1	dfrA7	strA	strB	sul2	sul1	blaTEM-1	-	-	-	-	-	-
ERR2663931	ERR2663931	4.3.1.1	Bangladesh	2004	Tanmoy et al 2018	-	gyrA-S83F	-	-	-	-	-	-	-	-	-	catA1	dfrA7	strA	strB	sul2	sul1	blaTEM-1	-	-	-	-	-	-
ERR2663928	ERR2663928	4.3.1.1	Bangladesh	2004	Tanmoy et al 2018	-	gyrA-S83F	-	-	-	-	-	-	-	-	-	catA1	dfrA7	strA	strB	sul2	sul1	blaTEM-1	-	-	-	-	-	-
ERR2663923	ERR2663923	4.3.1.1	Bangladesh	2011	Tanmoy et al 2018	-	gyrA-S83F	-	-	-	-	-	-	-	-	-	catA1	dfrA7	strA	strB	sul2	sul1	blaTEM-1	-	-	-	-	-	-
ERR2663916	ERR2663916	4.3.1.1	Bangladesh	2010	Tanmoy et al 2018	-	gyrA-S83F	-	-	-	-	-	-	-	-	-	catA1	dfrA7	strA	strB	sul2	sul1	blaTEM-1	-	-	-	-	-	-
ERR2663909	ERR2663909	4.3.1.1	Bangladesh	2006	Tanmoy et al 2018	-	gyrA-S83F	-	-	-	-	-	-	-	-	-	catA1	dfrA7	strA	strB	sul2	sul1	blaTEM-1	-	-	-	-	-	-
ERR2663884	ERR2663884	4.3.1.1	Bangladesh	2009	Tanmoy et al 2018	-	gyrA-S83F	-	-	-	-	-	-	-	-	-	catA1	dfrA7	strA	strB	sul2	sul1	blaTEM-1	-	-	-	-	-	-
ERR2663877	ERR2663877	4.3.1.1	Bangladesh	2009	Tanmoy et al 2018	-	gyrA-S83F	-	-	-	-	-	-	-	-	-	catA1	dfrA7	strA	strB	sul2	sul1	blaTEM-1	-	-	-	-	-	-
ERR2663875	ERR2663875	4.3.1.1	Bangladesh	2009	Tanmoy et al 2018	-	gyrA-S83F	-	-	-	-	-	-	-	-	-	catA1	dfrA7	strA	strB	sul2	sul1	blaTEM-1	-	-	-	-	-	-
ERR2663859	ERR2663859	4.3.1.1	Bangladesh	2013	Tanmoy et al 2018	-	gyrA-S83F	-	-	-	-	-	-	-	-	-	catA1	dfrA7	strA	strB	sul2	sul1	blaTEM-1	-	-	-	-	-	-
ERR2663849	ERR2663849	4.3.1.1	Bangladesh	2012	Tanmoy et al 2018	-	gyrA-S83F	-	-	-	-	-	-	-	-	-	catA1	dfrA7	strA	strB	sul2	sul1	blaTEM-1	-	-	-	-	-	-
ERR2663848	ERR2663848	4.3.1.1	Bangladesh	2013	Tanmoy et al 2018	-	gyrA-S83F	-	-	-	-	-	-	-	-	-	catA1	dfrA7	strA	strB	sul2	sul1	blaTEM-1	-	-	-	-	-	-
ERR2663840	ERR2663840	4.3.1.1	Bangladesh	2012	Tanmoy et al 2018	-	gyrA-S83F	-	-	-	-	-	-	-	-	-	catA1	dfrA7	strA	strB	sul2	sul1	blaTEM-1	-	-	-	-	-	-
ERR2663837	ERR2663837	4.3.1.1	Bangladesh	2012	Tanmoy et al 2018	-	gyrA-S83F	-	-	-	-	-	-	-	-	-	catA1	dfrA7	strA	strB	sul2	sul1	blaTEM-1	-	-	-	-	-	-
ERR2663833	ERR2663833	4.3.1.1	Bangladesh	2011	Tanmoy et al 2018	-	gyrA-S83F	-	-	-	-	-	-	-	-	-	catA1	dfrA7	strA	strB	sul2	sul1	blaTEM-1	-	-	-	-	-	-
ERR2663832	ERR2663832	4.3.1.1	Bangladesh	2011	Tanmoy et al 2018	-	gyrA-S83F	-	-	-	-	-	-	-	-	-	catA1	dfrA7	strA	strB	sul2	sul1	blaTEM-1	-	-	-	-	-	-
ERR2663831	ERR2663831	4.3.1.1	Bangladesh	2011	Tanmoy et al 2018	-	gyrA-S83F	-	-	-	-	-	-	-	-	-	catA1	dfrA7	strA	strB	sul2	sul1	blaTEM-1	-	-	-	-	-	-
ERR2663808	ERR2663808	4.3.1.1	Bangladesh	2013	Tanmoy et al 2018	-	gyrA-S83F	-	-	-	-	-	-	-	-	-	catA1	dfrA7	strA	strB	sul2	sul1	blaTEM-1	-	-	-	-	-	-
ERR2663806	ERR2663806	4.3.1.1	Bangladesh	2013	Tanmoy et al 2018	-	gyrA-S83F	-	-	-	-	-	-	-	-	-	catA1	dfrA7	strA	strB	sul2	sul1	blaTEM-1	-	-	-	-	-	-
ERR2663801	ERR2663801	4.3.1.1	Bangladesh	2012	Tanmoy et al 2018	-	gyrA-S83F	-	-	-	-	-	-	-	-	-	catA1	dfrA7	strA	strB	sul2	sul1	blaTEM-1	-	-	-	-	-	-
ERR2663791	ERR2663791	4.3.1.1	Bangladesh	2011	Tanmoy et al 2018	-	gyrA-S83F	-	-	-	-	-	-	-	-	-	catA1	dfrA7	strA	strB	sul2	sul1	blaTEM-1	-	-	-	-	-	-
ERR2663789	ERR2663789	4.3.1.1	Bangladesh	2011	Tanmoy et al 2018	-	gyrA-S83F	-	-	-	-	-	-	-	-	-	catA1	dfrA7	strA	strB	sul2	sul1	blaTEM-1	-	-	-	-	-	-
ERR2663774	ERR2663774	4.3.1.1	Bangladesh	2013	Tanmoy et al 2018	-	gyrA-S83F	-	-	-	-	-	-	-	-	-	catA1	dfrA7	strA	strB	sul2	sul1	blaTEM-1	-	-	-	-	-	-
ERR2663771	ERR2663771	4.3.1.1	Bangladesh	2010	Tanmoy et al 2018	-	gyrA-S83F	-	-	-	-	-	-	-	-	-	catA1	dfrA7	strA	strB	sul2	sul1	blaTEM-1	-	-	-	-	-	-
ERR2663764	ERR2663764	4.3.1.1	Bangladesh	2010	Tanmoy et al 2018	-	gyrA-S83F	-	-	-	-	-	-	-	-	-	catA1	dfrA7	strA	strB	sul2	sul1	blaTEM-1	-	-	-	-	-	-
ERR2663762	ERR2663762	4.3.1.1	Bangladesh	2013	Tanmoy et al 2018	-	gyrA-S83F	-	-	-	-	-	-	-	-	-	catA1	dfrA7	strA	strB	sul2	sul1	blaTEM-1	-	-	-	-	-	-
ERR2663730	ERR2663730	4.3.1.1	Bangladesh	2008	Tanmoy et al 2018	-	gyrA-S83F	-	-	-	-	-	-	-	-	-	catA1	dfrA7	strA	strB	sul2	sul1	blaTEM-1	-	-	-	-	-	-
ERR2663727	ERR2663727	4.3.1.1	Bangladesh	2007	Tanmoy et al 2018	-	gyrA-S83F	-	-	-	-	-	-	-	-	-	catA1	dfrA7	strA	strB	sul2	sul1	blaTEM-1	-	-	-	-	-	-
ERR2663722	ERR2663722	4.3.1.1	Bangladesh	2006	Tanmoy et al 2018	-	gyrA-S83F	-	-	-	-	-	-	-	-	-	catA1	dfrA7	strA	strB	sul2	sul1	blaTEM-1	-	-	-	-	-	-
ERR2663719	ERR2663719	4.3.1.1	Bangladesh	2006	Tanmoy et al 2018	-	gyrA-S83F	-	-	-	-	-	-	-	-	-	catA1	dfrA7	strA	strB	sul2	sul1	blaTEM-1	-	-	-	-	-	-
ERR2663718	ERR2663718	4.3.1.1	Bangladesh	2006	Tanmoy et al 2018	-	gyrA-S83F	-	-	-	-	-	-	-	-	-	catA1	dfrA7	strA	strB	sul2	sul1	blaTEM-1	-	-	-	-	-	-
ERR2663716	ERR2663716	4.3.1.1	Bangladesh	2005	Tanmoy et al 2018	-	gyrA-S83F	-	-	-	-	-	-	-	-	-	catA1	dfrA7	strA	strB	sul2	sul1	blaTEM-1	-	-	-	-	-	-
ERR2663712	ERR2663712	4.3.1.1	Bangladesh	2004	Tanmoy et al 2018	-	gyrA-S83F	-	-	-	-	-	-	-	-	-	catA1	dfrA7	strA	strB	sul2	sul1	blaTEM-1	-	-	-	-	-	-
ERR2663696	ERR2663696	4.3.1.1	Bangladesh	2009	Tanmoy et al 2018	-	gyrA-S83F	-	-	-	-	-	-	-	-	-	catA1	dfrA7	strA	strB	sul2	sul1	blaTEM-1	-	-	-	-	-	-
ERR2663694	ERR2663694	4.3.1.1	Bangladesh	2009	Tanmoy et al 2018	-	gyrA-S83F	-	-	-	-	-	-	-	-	-	catA1	dfrA7	strA	strB	sul2	sul1	blaTEM-1	-	-	-	-	-	-
ERR2663688	ERR2663688	4.3.1.1	Bangladesh	2009	Tanmoy et al 2018	-	gyrA-S83F	-	-	-	-	-	-	-	-	-	catA1	dfrA7	strA	strB	sul2	sul1	blaTEM-1	-	-	-	-	-	-
ERR2663687	ERR2663687	4.3.1.1	Bangladesh	2009	Tanmoy et al 2018	-	gyrA-S83F	-	-	-	-	-	-	-	-	-	catA1	dfrA7	strA	strB	sul2	sul1	blaTEM-1	-	-	-	-	-	-
ERR2663670	ERR2663670	4.3.1.1	Bangladesh	2005	Tanmoy et al 2018	-	gyrA-S83F	-	-	-	-	-	-	-	-	-	catA1	dfrA7	strA	strB	sul2	sul1	blaTEM-1	-	-	-	-	-	-
ERR2663666	ERR2663666	4.3.1.1	Bangladesh	2004	Tanmoy et al 2018	-	gyrA-S83F	-	-	-	-	-	-	-	-	-	catA1	dfrA7	strA	strB	sul2	sul1	blaTEM-1	-	-	-	-	-	-
ERR2663658	ERR2663658	4.3.1.1	Bangladesh	2008	Tanmoy et al 2018	-	gyrA-S83F	-	-	-	-	-	-	-	-	-	catA1	dfrA7	strA	strB	sul2	sul1	blaTEM-1	-	-	-	-	-	-
ERR2663656	ERR2663656	4.3.1.1	Bangladesh	2008	Tanmoy et al 2018	-	gyrA-S83F	-	-	-	-	-	-	-	-	-	catA1	dfrA7	strA	strB	sul2	sul1	blaTEM-1	-	-	-	-	-	-
ERR2663632	ERR2663632	4.3.1.1	Bangladesh	2009	Tanmoy et al 2018	-	gyrA-S83F	-	-	-	-	-	-	-	-	-	catA1	dfrA7	strA	strB	sul2	sul1	blaTEM-1	-	-	-	-	-	-
ERR2663626	ERR2663626	4.3.1.1	Bangladesh	2007	Tanmoy et al 2018	-	gyrA-S83F	-	-	-	-	-	-	-	-	-	catA1	dfrA7	strA	strB	sul2	sul1	blaTEM-1	-	-	-	-	-	-
ERR2663624	ERR2663624	4.3.1.1	Bangladesh	2007	Tanmoy et al 2018	-	gyrA-S83F	-	-	-	-	-	-	-	-	-	catA1	dfrA7	strA	strB	sul2	sul1	blaTEM-1	-	-	-	-	-	-
ERR2663622	ERR2663622	4.3.1.1	Bangladesh	2007	Tanmoy et al 2018	-	gyrA-S83F	-	-	-	-	-	-	-	-	-	catA1	dfrA7	strA	strB	sul2	sul1	blaTEM-1	-	-	-	-	-	-
ERR2663617	ERR2663617	4.3.1.1	Bangladesh	2007	Tanmoy et al 2018	-	gyrA-S83F	-	-	-	-	-	-	-	-	-	catA1	dfrA7	strA	strB	sul2	sul1	blaTEM-1	-	-	-	-	-	-
ERR2663616	ERR2663616	4.3.1.1	Bangladesh	2005	Tanmoy et al 2018	-	gyrA-S83F	-	-	-	-	-	-	-	-	-	catA1	dfrA7	strA	strB	sul2	sul1	blaTEM-1	-	-	-	-	-	-
ERR2663614	ERR2663614	4.3.1.1	Bangladesh	2005	Tanmoy et al 2018	-	gyrA-S83F	-	-	-	-	-	-	-	-	-	catA1	dfrA7	strA	strB	sul2	sul1	blaTEM-1	-	-	-	-	-	-
ERR2663597	ERR2663597	4.3.1.1	Bangladesh	2008	Tanmoy et al 2018	-	gyrA-S83F	-	-	-	-	-	-	-	-	-	catA1	dfrA7	strA	strB	sul2	sul1	blaTEM-1	-	-	-	-	-	-
ERR2663594	ERR2663594	4.3.1.1	Bangladesh	2000	Tanmoy et al 2018	-	gyrA-S83F	-	-	-	-	-	-	-	-	-	catA1	dfrA7	strA	strB	sul2	sul1	blaTEM-1	-	-	-	-	-	-
ERR2663587	ERR2663587	4.3.1.1	Bangladesh	2001	Tanmoy et al 2018	-	gyrA-S83F	-	-	-	-	-	-	-	-	-	catA1	dfrA7	strA	strB	sul2	sul1	blaTEM-1	-	-	-	-	-	-
ERR2663578	ERR2663578	4.3.1.1	Bangladesh	2001	Tanmoy et al 2018	-	gyrA-S83F	-	-	-	-	-	-	-	-	-	catA1	dfrA7	strA	strB	sul2	sul1	blaTEM-1	-	-	-	-	-	-
ERR2663575	ERR2663575	4.3.1.1	Bangladesh	2000	Tanmoy et al 2018	-	gyrA-S83F	-	-	-	-	-	-	-	-	-	catA1	dfrA7	strA	strB	sul2	sul1	blaTEM-1	-	-	-	-	-	-
ERR2663563	ERR2663563	4.3.1.1	Bangladesh	2000	Tanmoy et al 2018	-	gyrA-S83F	-	-	-	-	-	-	-	-	-	catA1	dfrA7	strA	strB	sul2	sul1	blaTEM-1	-	-	-	-	-	-
ERR2663555	ERR2663555	4.3.1.1	Bangladesh	2000	Tanmoy et al 2018	-	gyrA-S83F	-	-	-	-	-	-	-	-	-	catA1	dfrA7	strA	strB	sul2	sul1	blaTEM-1	-	-	-	-	-	-
ERR2663538	ERR2663538	4.3.1.1	Bangladesh	2000	Tanmoy et al 2018	-	gyrA-S83F	-	-	-	-	-	-	-	-	-	catA1	dfrA7	strA	strB	sul2	sul1	blaTEM-1	-	-	-	-	-	-
ERR2663536	ERR2663536	4.3.1.1	Bangladesh	2000	Tanmoy et al 2018	-	gyrA-S83F	-	-	-	-	-	-	-	-	-	catA1	dfrA7	strA	strB	sul2	sul1	blaTEM-1	-	-	-	-	-	-
ERR2663527	ERR2663527	4.3.1.1	Bangladesh	2000	Tanmoy et al 2018	-	gyrA-S83F	-	-	-	-	-	-	-	-	-	catA1	dfrA7	strA	strB	sul2	sul1	blaTEM-1	-	-	-	-	-	-
ERR2663518	ERR2663518	4.3.1.1	Bangladesh	2005	Tanmoy et al 2018	-	gyrA-S83F	-	-	-	-	-	-	-	-	-	catA1	dfrA7	strA	strB	sul2	sul1	blaTEM-1	-	-	-	-	-	-
ERR2663516	ERR2663516	4.3.1.1	Bangladesh	1999	Tanmoy et al 2018	-	gyrA-S83F	-	-	-	-	-	-	-	-	-	catA1	dfrA7	strA	strB	sul2	sul1	blaTEM-1	-	-	-	-	-	-
ERR2663505	ERR2663505	4.3.1.1	Bangladesh	1999	Tanmoy et al 2018	-	gyrA-S83F	-	-	-	-	-	-	-	-	-	catA1	dfrA7	strA	strB	sul2	sul1	blaTEM-1	-	-	-	-	-	-
ERR2663497	ERR2663497	4.3.1.1	Bangladesh	1999	Tanmoy et al 2018	-	gyrA-S83F	-	-	-	-	-	-	-	-	-	catA1	dfrA7	strA	strB	sul2	sul1	blaTEM-1	-	-	-	-	-	-
ERR2663491	ERR2663491	4.3.1.1	Bangladesh	1999	Tanmoy et al 2018	-	gyrA-S83F	-	-	-	-	-	-	-	-	-	catA1	dfrA7	strA	strB	sul2	sul1	blaTEM-1	-	-	-	-	-	-
ERR2663488	ERR2663488	4.3.1.1	Bangladesh	2005	Tanmoy et al 2018	-	gyrA-S83F	-	-	-	-	-	-	-	-	-	catA1	dfrA7	strA	strB	sul2	sul1	blaTEM-1	-	-	-	-	-	-
ERR2663549	ERR2663549	4.3.1.1	Bangladesh	2000	Tanmoy et al 2018	-	-	gyrA-S83Y	-	-	-	-	-	-	-	-	catA1	dfrA7	strA	strB	sul2	sul1	blaTEM-1	-	-	-	-	-	-
ERR2663574	ERR2663574	4.3.1.1	Bangladesh	2007	Tanmoy et al 2018	-	-	-	-	gyrA-D87N	-	-	-	-	-	IncHI1	catA1	dfrA7	strA	strB	sul2	sul1	blaTEM-1	-	tetB	-	-	-	-
ERR2663477	ERR2663477	4.3.1.1	Bangladesh	2002	Tanmoy et al 2018	-	-	-	-	-	-	-	-	-	-	IncHI1	catA1	dfrA7	strA	strB	sul2	sul1	blaTEM-1	-	tetB	-	-	-	-
ERR2663635	ERR2663635	4.3.1.1	Bangladesh	2008	Tanmoy et al 2018	-	gyrA-S83F	-	gyrA-D87G	-	-	parC-E84K	-	-	-	-	catA1	dfrA7	strA	strB	sul2	sul1	blaTEM-1	-	-	-	-	-	-
ERR2663638	ERR2663638	4.3.1.1	Bangladesh	2006	Tanmoy et al 2018	-	gyrA-S83F	-	-	-	-	parC-E84K	-	-	-	-	catA1	dfrA7	strA	strB	sul2	sul1	blaTEM-1	-	-	-	-	-	-
ERR2663989	ERR2663989	4.3.1.1	Bangladesh	2012	Tanmoy et al 2018	-	gyrA-S83F	-	-	-	-	-	-	-	-	-	catA1	dfrA7	strA	strB	sul2	sul1	blaTEM-1	-	-	-	-	-	-
ERR2663955	ERR2663955	4.3.1.1	Bangladesh	2011	Tanmoy et al 2018	-	gyrA-S83F	-	-	-	-	-	-	-	-	-	catA1	dfrA7	strA	strB	sul2	sul1	blaTEM-1	-	-	-	-	-	-
ERR2663953	ERR2663953	4.3.1.1	Bangladesh	2007	Tanmoy et al 2018	-	gyrA-S83F	-	-	-	-	-	-	-	-	-	catA1	dfrA7	strA	strB	sul2	sul1	blaTEM-1	-	-	-	-	-	-
ERR2663751	ERR2663751	4.3.1.1	Bangladesh	2011	Tanmoy et al 2018	-	gyrA-S83F	-	-	-	-	-	-	-	-	-	catA1	dfrA7	strA	strB	sul2	sul1	blaTEM-1	-	-	-	-	-	-
ERR2663748	ERR2663748	4.3.1.1	Bangladesh	2013	Tanmoy et al 2018	-	gyrA-S83F	-	-	-	-	-	-	-	-	-	catA1	dfrA7	strA	strB	sul2	sul1	blaTEM-1	-	-	-	-	-	-
ERR2663669	ERR2663669	4.3.1.1	Bangladesh	2008	Tanmoy et al 2018	-	gyrA-S83F	-	-	-	-	-	-	-	-	-	catA1	dfrA7	strA	strB	sul2	sul1	blaTEM-1	-	-	-	-	-	-
ERR2663634	ERR2663634	4.3.1.1	Bangladesh	2006	Tanmoy et al 2018	-	gyrA-S83F	-	-	-	-	-	-	-	-	-	catA1	dfrA7	strA	strB	sul2	sul1	blaTEM-1	-	-	-	-	-	-
ERR2663630	ERR2663630	4.3.1.1	Bangladesh	2007	Tanmoy et al 2018	-	gyrA-S83F	-	-	-	-	-	-	-	-	-	catA1	dfrA7	strA	strB	sul2	sul1	blaTEM-1	-	-	-	-	-	-
ERR2663577	ERR2663577	4.3.1.1	Bangladesh	2007	Tanmoy et al 2018	-	gyrA-S83F	-	-	-	-	-	-	-	-	-	catA1	dfrA7	strA	strB	sul2	sul1	blaTEM-1	-	-	-	-	-	-
ERR2663598	ERR2663598	4.3.1.1	Bangladesh	2007	Tanmoy et al 2018	-	gyrA-S83F	-	-	-	-	-	-	-	parC-S80R	-	catA1	dfrA7	strA	strB	sul2	sul1	blaTEM-1	-	-	-	-	-	-
ERR2663584	ERR2663584	4.3.1.1	Bangladesh	2007	Tanmoy et al 2018	-	-	-	-	gyrA-D87N	-	-	-	-	-	-	catA1	dfrA7	strA	strB	sul2	sul1	blaTEM-1	-	-	-	-	-	-
ERR2663938	ERR2663938	4.3.1.1	Bangladesh	2005	Tanmoy et al 2018	-	gyrA-S83F	-	-	-	-	-	-	-	-	-	catA1	dfrA7	strA	strB	sul2	sul1	blaTEM-1	-	-	-	-	-	-
ERR2663871	ERR2663871	4.3.1.1	Bangladesh	2006	Tanmoy et al 2018	-	gyrA-S83F	-	-	-	-	-	-	-	-	-	catA1	dfrA7	strA	strB	sul2	sul1	blaTEM-1	-	-	-	-	-	-
ERR2663649	ERR2663649	4.3.1.1	Bangladesh	2008	Tanmoy et al 2018	-	gyrA-S83F	-	-	-	-	-	-	-	-	-	catA1	dfrA7	strA	strB	sul2	sul1	blaTEM-1	-	-	-	-	-	-
ERR2663897	ERR2663897	4.3.1.1	Bangladesh	2010	Tanmoy et al 2018	-	gyrA-S83F	-	-	-	-	-	-	-	-	-	catA1	dfrA7	strA	strB	sul2	sul1	blaTEM-1	-	-	-	-	-	-
ERR2663829	ERR2663829	4.3.1.1	Bangladesh	2011	Tanmoy et al 2018	-	gyrA-S83F	-	-	-	-	-	-	-	-	-	catA1	dfrA7	strA	strB	sul2	sul1	blaTEM-1	-	-	-	-	-	-
ERR2663792	ERR2663792	4.3.1.1	Bangladesh	2002	Tanmoy et al 2018	-	gyrA-S83F	-	-	-	-	-	-	-	-	-	catA1	dfrA7	strA	strB	sul2	sul1	blaTEM-1	-	-	-	-	-	-
ERR2663783	ERR2663783	4.3.1.1	Bangladesh	2012	Tanmoy et al 2018	-	gyrA-S83F	-	-	-	-	-	-	-	-	IncFIB(K) and repC insertion	catA1	dfrA7	strA	strB	sul2	sul1	blaTEM-1	tetA	-	qnrS	-	-	-
ERR2663717	ERR2663717	4.3.1.1	Bangladesh	2006	Tanmoy et al 2018	-	-	-	-	-	-	-	-	-	-	-	catA1	dfrA7	-	-	-	sul1	-	-	-	-	-	-	-
ERR2663872	ERR2663872	4.3.1.1	Bangladesh	2007	Tanmoy et al 2018	-	gyrA-S83F	-	gyrA-D87G	-	-	parC-E84K	-	-	-	-	catA1	dfrA7	-	-	-	sul1	-	-	-	-	-	-	-
ERR2663551	ERR2663551	4.3.1.1	Bangladesh	2000	Tanmoy et al 2018	-	-	-	-	gyrA-D87N	-	-	-	-	-	-	catA1	dfrA7	-	-	-	sul1	-	-	-	-	-	-	-
ERR2663525	ERR2663525	4.3.1.1	Bangladesh	2000	Tanmoy et al 2018	-	-	-	-	gyrA-D87N	-	-	-	-	-	-	catA1	dfrA7	-	-	-	sul1	-	-	-	-	-	-	-
ERR2663914	ERR2663914	4.3.1.1	Bangladesh	2010	Tanmoy et al 2018	-	gyrA-S83F	-	-	-	-	-	-	-	-	-	catA1	dfrA7	-	-	-	sul1	-	-	-	-	-	-	-
ERR2663856	ERR2663856	4.3.1.1	Bangladesh	2013	Tanmoy et al 2018	-	gyrA-S83F	-	-	-	-	-	-	-	-	-	catA1	dfrA7	-	-	-	sul1	-	-	-	-	-	-	-
ERR2663733	ERR2663733	4.3.1.1	Bangladesh	2013	Tanmoy et al 2018	-	gyrA-S83F	-	-	-	-	-	-	-	-	-	catA1	dfrA7	-	-	-	sul1	-	-	-	-	-	-	-
ERR2663618	ERR2663618	4.3.1.1	Bangladesh	2005	Tanmoy et al 2018	-	gyrA-S83F	-	-	-	-	-	-	-	-	-	catA1	dfrA7	-	-	-	sul1	-	-	-	-	-	-	-
ERR2663995	ERR2663995	4.3.1.1	Bangladesh	2008	Tanmoy et al 2018	-	gyrA-S83F	-	-	-	-	-	-	-	-	-	catA1	dfrA7	-	-	-	sul1	-	-	-	-	-	-	-
ERR2663993	ERR2663993	4.3.1.1	Bangladesh	2012	Tanmoy et al 2018	-	gyrA-S83F	-	-	-	-	-	-	-	-	-	catA1	dfrA7	-	-	-	sul1	-	-	-	-	-	-	-
ERR2663987	ERR2663987	4.3.1.1	Bangladesh	2012	Tanmoy et al 2018	-	gyrA-S83F	-	-	-	-	-	-	-	-	-	catA1	dfrA7	-	-	-	sul1	-	-	-	-	-	-	-
ERR2663986	ERR2663986	4.3.1.1	Bangladesh	2008	Tanmoy et al 2018	-	gyrA-S83F	-	-	-	-	-	-	-	-	-	catA1	dfrA7	-	-	-	sul1	-	-	-	-	-	-	-
ERR2663984	ERR2663984	4.3.1.1	Bangladesh	2012	Tanmoy et al 2018	-	gyrA-S83F	-	-	-	-	-	-	-	-	-	catA1	dfrA7	-	-	-	sul1	-	-	-	-	-	-	-
ERR2663967	ERR2663967	4.3.1.1	Bangladesh	2007	Tanmoy et al 2018	-	gyrA-S83F	-	-	-	-	-	-	-	-	-	catA1	dfrA7	-	-	-	sul1	-	-	-	-	-	-	-
ERR2663919	ERR2663919	4.3.1.1	Bangladesh	2007	Tanmoy et al 2018	-	gyrA-S83F	-	-	-	-	-	-	-	-	-	catA1	dfrA7	-	-	-	sul1	-	-	-	-	-	-	-
ERR2663860	ERR2663860	4.3.1.1	Bangladesh	2013	Tanmoy et al 2018	-	gyrA-S83F	-	-	-	-	-	-	-	-	-	catA1	dfrA7	-	-	-	sul1	-	-	-	-	-	-	-
ERR2663846	ERR2663846	4.3.1.1	Bangladesh	2013	Tanmoy et al 2018	-	gyrA-S83F	-	-	-	-	-	-	-	-	-	catA1	dfrA7	-	-	-	sul1	-	-	-	-	-	-	-
ERR2663843	ERR2663843	4.3.1.1	Bangladesh	2012	Tanmoy et al 2018	-	gyrA-S83F	-	-	-	-	-	-	-	-	-	catA1	dfrA7	-	-	-	sul1	-	-	-	-	-	-	-
ERR2663834	ERR2663834	4.3.1.1	Bangladesh	2011	Tanmoy et al 2018	-	gyrA-S83F	-	-	-	-	-	-	-	-	-	catA1	dfrA7	-	-	-	sul1	-	-	-	-	-	-	-
ERR2663800	ERR2663800	4.3.1.1	Bangladesh	2012	Tanmoy et al 2018	-	gyrA-S83F	-	-	-	-	-	-	-	-	-	catA1	dfrA7	-	-	-	sul1	-	-	-	-	-	-	-
ERR2663781	ERR2663781	4.3.1.1	Bangladesh	2012	Tanmoy et al 2018	-	gyrA-S83F	-	-	-	-	-	-	-	-	-	catA1	dfrA7	-	-	-	sul1	-	-	-	-	-	-	-
ERR2663766	ERR2663766	4.3.1.1	Bangladesh	2010	Tanmoy et al 2018	-	gyrA-S83F	-	-	-	-	-	-	-	-	-	catA1	dfrA7	-	-	-	sul1	-	-	-	-	-	-	-
ERR2663757	ERR2663757	4.3.1.1	Bangladesh	2009	Tanmoy et al 2018	-	gyrA-S83F	-	-	-	-	-	-	-	-	-	catA1	dfrA7	-	-	-	sul1	-	-	-	-	-	-	-
ERR2663735	ERR2663735	4.3.1.1	Bangladesh	2013	Tanmoy et al 2018	-	gyrA-S83F	-	-	-	-	-	-	-	-	-	catA1	dfrA7	-	-	-	sul1	-	-	-	-	-	-	-
ERR2663728	ERR2663728	4.3.1.1	Bangladesh	2007	Tanmoy et al 2018	-	gyrA-S83F	-	-	-	-	-	-	-	-	-	catA1	dfrA7	-	-	-	sul1	-	-	-	-	-	-	-
ERR2663715	ERR2663715	4.3.1.1	Bangladesh	2005	Tanmoy et al 2018	-	gyrA-S83F	-	-	-	-	-	-	-	-	-	catA1	dfrA7	-	-	-	sul1	-	-	-	-	-	-	-
ERR2663657	ERR2663657	4.3.1.1	Bangladesh	2008	Tanmoy et al 2018	-	gyrA-S83F	-	-	-	-	-	-	-	-	-	catA1	dfrA7	-	-	-	sul1	-	-	-	-	-	-	-
ERR2663653	ERR2663653	4.3.1.1	Bangladesh	2008	Tanmoy et al 2018	-	gyrA-S83F	-	-	-	-	-	-	-	-	-	catA1	dfrA7	-	-	-	sul1	-	-	-	-	-	-	-
ERR2663652	ERR2663652	4.3.1.1	Bangladesh	2008	Tanmoy et al 2018	-	gyrA-S83F	-	-	-	-	-	-	-	-	-	catA1	dfrA7	-	-	-	sul1	-	-	-	-	-	-	-
ERR2663647	ERR2663647	4.3.1.1	Bangladesh	2008	Tanmoy et al 2018	-	gyrA-S83F	-	-	-	-	-	-	-	-	-	catA1	dfrA7	-	-	-	sul1	-	-	-	-	-	-	-
ERR2663644	ERR2663644	4.3.1.1	Bangladesh	2008	Tanmoy et al 2018	-	gyrA-S83F	-	-	-	-	-	-	-	-	-	catA1	dfrA7	-	-	-	sul1	-	-	-	-	-	-	-
ERR2663640	ERR2663640	4.3.1.1	Bangladesh	2006	Tanmoy et al 2018	-	gyrA-S83F	-	-	-	-	-	-	-	-	-	catA1	dfrA7	-	-	-	sul1	-	-	-	-	-	-	-
ERR2663639	ERR2663639	4.3.1.1	Bangladesh	2008	Tanmoy et al 2018	-	gyrA-S83F	-	-	-	-	-	-	-	-	-	catA1	dfrA7	-	-	-	sul1	-	-	-	-	-	-	-
ERR2663612	ERR2663612	4.3.1.1	Bangladesh	2005	Tanmoy et al 2018	-	gyrA-S83F	-	-	-	-	-	-	-	-	-	catA1	dfrA7	-	-	-	sul1	-	-	-	-	-	-	-
ERR2663599	ERR2663599	4.3.1.1	Bangladesh	2008	Tanmoy et al 2018	-	gyrA-S83F	-	-	-	-	-	-	-	-	-	catA1	dfrA7	-	-	-	sul1	-	-	-	-	-	-	-
ERR2663591	ERR2663591	4.3.1.1	Bangladesh	2002	Tanmoy et al 2018	-	gyrA-S83F	-	-	-	-	-	-	-	-	-	catA1	dfrA7	-	-	-	sul1	-	-	-	-	-	-	-
ERR2663571	ERR2663571	4.3.1.1	Bangladesh	2000	Tanmoy et al 2018	-	gyrA-S83F	-	-	-	-	-	-	-	-	-	catA1	dfrA7	-	-	-	sul1	-	-	-	-	-	-	-
ERR2663569	ERR2663569	4.3.1.1	Bangladesh	2000	Tanmoy et al 2018	-	gyrA-S83F	-	-	-	-	-	-	-	-	-	catA1	dfrA7	-	-	-	sul1	-	-	-	-	-	-	-
ERR2663565	ERR2663565	4.3.1.1	Bangladesh	2006	Tanmoy et al 2018	-	gyrA-S83F	-	-	-	-	-	-	-	-	-	catA1	dfrA7	-	-	-	sul1	-	-	-	-	-	-	-
ERR2663534	ERR2663534	4.3.1.1	Bangladesh	2000	Tanmoy et al 2018	-	gyrA-S83F	-	-	-	-	-	-	-	-	-	catA1	dfrA7	-	-	-	sul1	-	-	-	-	-	-	-
ERR2663496	ERR2663496	4.3.1.1	Bangladesh	2005	Tanmoy et al 2018	-	gyrA-S83F	-	-	-	-	-	-	-	-	-	catA1	dfrA7	-	-	-	sul1	-	-	-	-	-	-	-
ERR2663494	ERR2663494	4.3.1.1	Bangladesh	1999	Tanmoy et al 2018	-	gyrA-S83F	-	-	-	-	-	-	-	-	-	catA1	dfrA7	-	-	-	sul1	-	-	-	-	-	-	-
ERR2663963	ERR2663963	4.3.1.1	Bangladesh	2007	Tanmoy et al 2018	-	-	gyrA-S83Y	-	-	-	-	-	-	-	-	catA1	dfrA7	-	-	-	sul1	blaTEM-1	-	-	-	-	-	-
ERR2663850	ERR2663850	4.3.1.1	Bangladesh	2013	Tanmoy et al 2018	-	gyrA-S83F	-	-	-	-	-	-	-	-	-	catA1	dfrA7	-	-	-	sul1	blaTEM-1	-	-	-	-	-	-
ERR2663867	ERR2663867	4.3.1.1	Bangladesh	2005	Tanmoy et al 2018	-	-	gyrA-S83Y	-	-	-	-	-	-	-	-	catA1	dfrA7	-	-	-	sul1	blaTEM-1	-	-	-	-	-	-
ERR2663668	ERR2663668	4.3.1.1	Bangladesh	2004	Tanmoy et al 2018	-	-	gyrA-S83Y	-	-	-	-	-	-	-	-	catA1	dfrA7	-	-	-	sul1	blaTEM-1	-	-	-	-	-	-
ERR2663492	ERR2663492	4.3.1.1	Bangladesh	2005	Tanmoy et al 2018	-	-	-	-	-	-	-	-	-	-	-	catA1	dfrA7	strA	strB	sul2	sul1	blaTEM-1	-	-	-	-	-	-
ERR2663489	ERR2663489	4.3.1.1	Bangladesh	1999	Tanmoy et al 2018	-	gyrA-S83F	-	-	-	-	-	-	-	-	-	catA1	dfrA7	strA	strB	sul2	sul1	blaTEM-1	-	-	-	-	-	-
ERR2663502	ERR2663502	4.3.1.1	Bangladesh	2005	Tanmoy et al 2018	-	gyrA-S83F	-	gyrA-D87G	-	-	parC-E84K	-	-	-	-	catA1	dfrA7	strA	strB	sul2	sul1	blaTEM-1	-	-	-	-	-	-
ERR2663501	ERR2663501	4.3.1.1	Bangladesh	2005	Tanmoy et al 2018	-	gyrA-S83F	-	gyrA-D87G	-	-	parC-E84K	-	-	-	-	catA1	dfrA7	strA	strB	sul2	sul1	blaTEM-1	-	-	-	-	-	-
ERR2663508	ERR2663508	4.3.1.1	Bangladesh	2005	Tanmoy et al 2018	-	-	-	-	gyrA-D87N	-	-	-	-	-	-	catA1	dfrA7	strA	strB	sul2	sul1	blaTEM-1	-	-	-	-	-	-
ERR2663522	ERR2663522	4.3.1.1	Bangladesh	2006	Tanmoy et al 2018	-	gyrA-S83F	-	-	-	-	-	-	-	-	-	catA1	dfrA7	strA	strB	sul2	sul1	blaTEM-1	-	-	-	-	-	-
ERR1079230	ERR1079230	4.3.1.1	Nepal	2011	Thanh et al 2016	-	-	-	-	-	-	-	-	-	-	-	-	-	strA	strB	sul2	-	blaTEM-1	-	-	-	-	-	-
ERR119824	ERR119824	4.3.1.1	Nepal	2009	Thanh et al 2016	-	-	-	-	-	-	-	-	-	-	IncHI1	catA1	dfrA7	strA	strB	sul2	sul1	blaTEM-1	-	tetB	-	-	-	-
ERR119819	ERR119819	4.3.1.1	Nepal	2009	Thanh et al 2016	-	-	-	-	-	-	-	-	-	-	IncHI1	catA1	dfrA7	strA	strB	sul2	sul1	blaTEM-1	-	tetB	-	-	-	-
ERR119822	ERR119822	4.3.1.1	Nepal	2009	Thanh et al 2016	-	-	-	-	-	-	-	-	-	-	IncHI1	catA1	dfrA7	strA	strB	sul2	sul1	blaTEM-1	-	tetB	-	-	-	-
ERR1079299	ERR1079299	4.3.1.1	Nepal	2014	Thanh et al 2016	-	gyrA-S83F	-	-	-	-	-	-	-	-	-	catA1	dfrA7	strA	strB	sul2	sul1	blaTEM-1	-	-	-	-	-	-
ERR1079249	ERR1079249	4.3.1.1	Nepal	2012	Thanh et al 2016	-	gyrA-S83F	-	-	-	-	-	-	-	-	-	catA1	dfrA7	strA	strB	sul2	sul1	blaTEM-1	-	-	-	-	-	-
ERR1079245	ERR1079245	4.3.1.1	Nepal	2012	Thanh et al 2016	-	gyrA-S83F	-	-	-	-	-	-	-	-	-	catA1	dfrA7	strA	strB	sul2	sul1	blaTEM-1	-	-	-	-	-	-
ERR1079243	ERR1079243	4.3.1.1	Nepal	2012	Thanh et al 2016	-	gyrA-S83F	-	-	-	-	-	-	-	-	-	catA1	dfrA7	strA	strB	sul2	sul1	blaTEM-1	-	-	-	-	-	-
ERR1079241	ERR1079241	4.3.1.1	Nepal	2012	Thanh et al 2016	-	gyrA-S83F	-	-	-	-	-	-	-	-	-	catA1	dfrA7	strA	strB	sul2	sul1	blaTEM-1	-	-	-	-	-	-
ERR119823	ERR119823	4.3.1.1	Nepal	2009	Thanh et al 2016	-	-	-	-	-	-	-	-	-	-	IncHI1	catA1	dfrA7	strA	strB	sul2	sul1	blaTEM-1	-	tetB	-	-	-	-
ERR119820	ERR119820	4.3.1.1	Nepal	2009	Thanh et al 2016	-	-	-	-	-	-	-	-	-	-	IncHI1	catA1	dfrA7	strA	strB	sul2	sul1	blaTEM-1	-	tetB	-	-	-	-
ERR1079250	ERR1079250	4.3.1.1	Nepal	2012	Thanh et al 2016	-	gyrA-S83F	-	-	-	-	-	-	-	-	-	catA1	dfrA7	strA	strB	sul2	sul1	blaTEM-1	-	-	-	-	-	-
ERR119825	ERR119825	4.3.1.1	Nepal	2009	Thanh et al 2016	-	-	-	-	-	-	-	-	-	-	IncHI1	catA1	dfrA7	strA	strB	sul2	sul1	blaTEM-1	-	tetB	-	-	-	-
10592_2_28	ERR360476	4.3.1.1	Pakistan	2003	Wong et al 2016	-	-	-	-	-	-	-	-	-	-	-	-	-	-	-	-	-	-	-	-	-	-	-	-
10592_2_10	ERR360458	4.3.1.1	Pakistan	2003	Wong et al 2016	-	-	-	-	-	-	-	-	-	-	-	-	-	-	-	-	-	-	-	-	-	-	-	-
10562_2_64	ERR357819	4.3.1.1	Pakistan	2011	Wong et al 2016	-	-	-	-	-	-	-	-	-	-	-	-	-	-	-	-	-	-	-	-	-	-	-	-
10561_2_40	ERR357615	4.3.1.1	Western_Asia	2002	Wong et al 2016	-	-	-	-	-	-	-	-	-	-	-	-	-	-	-	-	-	-	-	-	-	-	-	-
10492_1_54	ERR352307	4.3.1.1	Pakistan	2011	Wong et al 2016	-	-	-	-	-	-	-	-	-	-	-	-	-	-	-	-	-	-	-	-	-	-	-	-
10562_2_65	ERR357820	4.3.1.1	India	2011	Wong et al 2016	-	-	-	-	gyrA-D87N	-	-	-	-	-	-	-	-	-	-	-	-	-	-	-	-	-	-	-
10492_1_19	ERR352272	4.3.1.1	India	2011	Wong et al 2016	-	-	-	-	gyrA-D87N	-	-	-	-	-	-	-	-	-	-	-	-	-	-	-	-	-	-	-
10060_5_87	ERR331290	4.3.1.1	Bangladesh	2011	Wong et al 2016	-	-	-	-	-	gyrA-D87Y	-	-	-	-	-	-	-	-	-	-	-	-	-	-	-	-	-	-
8616_4_53	ERR420429	4.3.1.1	India	2009	Wong et al 2016	-	gyrA-S83F	-	-	-	-	-	-	-	-	-	-	-	-	-	-	-	-	-	-	-	-	-	-
10562_2_38	ERR357793	4.3.1.1	India	2011	Wong et al 2016	-	-	gyrA-S83Y	-	-	-	-	-	-	-	-	-	-	-	-	-	-	-	-	-	-	-	-	-
10541_2_5	ERR357442	4.3.1.1	India	2012	Wong et al 2016	-	-	gyrA-S83Y	-	-	-	-	-	-	-	-	-	-	-	-	-	-	-	-	-	-	-	-	-
10492_1_41	ERR352294	4.3.1.1	India	2011	Wong et al 2016	-	-	gyrA-S83Y	-	-	-	-	-	-	-	-	-	-	-	-	-	-	-	-	-	-	-	-	-
10592_2_4	ERR360452	4.3.1.1	Pakistan	2003	Wong et al 2016	-	-	-	-	gyrA-D87N	-	-	-	-	-	-	-	-	-	-	-	-	-	-	-	-	-	-	-
10562_2_66	ERR357821	4.3.1.1	India	2011	Wong et al 2016	-	-	-	-	-	-	-	-	-	-	-	-	-	-	-	-	-	-	-	-	-	-	-	-
10493_1_31	ERR352456	4.3.1.1	India	2011	Wong et al 2016	-	-	-	-	-	-	-	-	-	-	-	-	-	-	-	-	-	-	-	-	-	-	-	-
10349_1_24	ERR343272	4.3.1.1	India	2006	Wong et al 2016	-	-	-	-	-	-	-	-	-	-	-	-	-	-	-	-	-	-	-	-	-	-	-	-
11642_2_10	ERR422759	4.3.1.1	India	2009	Wong et al 2016	-	-	-	-	gyrA-D87N	-	-	-	-	-	-	-	-	-	-	-	-	-	-	-	-	-	-	-
10493_1_43	ERR352468	4.3.1.1	Bangladesh	2010	Wong et al 2016	-	gyrA-S83F	-	-	-	-	-	-	-	-	-	-	-	-	-	-	-	-	-	-	-	-	-	-
10060_5_89	ERR331292	4.3.1.1	Bangladesh	2011	Wong et al 2016	-	gyrA-S83F	-	-	-	-	-	-	-	-	-	-	-	-	-	-	-	-	-	-	-	-	-	-
10493_1_38	ERR352463	4.3.1.1	Pakistan	2010	Wong et al 2016	-	gyrA-S83F	-	-	-	-	-	-	-	-	-	catA1	dfrA7	strA	strB	sul2	sul1	blaTEM-1	-	-	-	-	-	-
10492_1_73	ERR352326	4.3.1.1	Iraq	2011	Wong et al 2016	-	gyrA-S83F	-	-	-	-	-	-	-	-	-	catA1	dfrA7	strA	strB	sul2	sul1	blaTEM-1	-	-	-	-	-	-
10060_6_86	ERR331383	4.3.1.1	Iraq	2009	Wong et al 2016	-	gyrA-S83F	-	-	-	-	-	-	-	-	-	catA1	dfrA7	strA	strB	sul2	sul1	blaTEM-1	-	-	-	-	-	-
11642_2_26	ERR422775	4.3.1.1	Bangladesh	2010	Wong et al 2016	-	gyrA-S83F	-	-	-	-	-	-	-	-	-	catA1	dfrA7	strA	strB	sul2	sul1	blaTEM-1	-	-	-	-	-	-
10492_1_11	ERR352264	4.3.1.1	India	2012	Wong et al 2016	-	-	-	-	-	-	-	-	-	-	-	catA1	dfrA7	strA	strB	sul2	sul1	blaTEM-1	-	-	-	-	-	-
11642_2_2	ERR422752	4.3.1.1	Bangladesh	2009	Wong et al 2016	-	gyrA-S83F	-	-	-	-	-	-	-	-	-	catA1	dfrA7	strA	strB	sul2	sul1	blaTEM-1	-	-	-	-	-	-
10562_2_75	ERR357830	4.3.1.1	India	2011	Wong et al 2016	-	-	gyrA-S83Y	-	-	-	-	-	-	-	-	catA1	dfrA7	strA	strB	sul2	sul1	blaTEM-1	-	-	-	-	-	-
11642_2_82	ERR422829	4.3.1.1	Bangladesh	2012	Wong et al 2016	-	gyrA-S83F	-	-	-	-	-	-	-	-	-	catA1	dfrA7	strA	strB	sul2	sul1	blaTEM-1	-	-	-	-	-	-
11642_2_66	ERR422813	4.3.1.1	Bangladesh	2011	Wong et al 2016	-	gyrA-S83F	-	-	-	-	-	-	-	-	-	catA1	dfrA7	strA	strB	sul2	sul1	blaTEM-1	-	-	-	-	-	-
11642_2_63	ERR422810	4.3.1.1	Bangladesh	2011	Wong et al 2016	-	gyrA-S83F	-	-	-	-	-	-	-	-	-	catA1	dfrA7	strA	strB	sul2	sul1	blaTEM-1	-	-	-	-	-	-
10071_3_11	ERR337987	4.3.1.1	Bangladesh	2012	Wong et al 2016	-	gyrA-S83F	-	-	-	-	-	-	-	-	-	catA1	dfrA7	strA	strB	sul2	sul1	blaTEM-1	-	-	-	-	-	-
10060_6_90	ERR331387	4.3.1.1	Iraq	2009	Wong et al 2016	-	gyrA-S83F	-	-	-	-	-	-	-	-	-	catA1	dfrA7	strA	strB	sul2	sul1	blaTEM-1	-	-	-	-	-	-
10541_2_15	ERR352948	4.3.1.1	India	2011	Wong et al 2016	-	-	gyrA-S83Y	-	-	-	-	-	-	-	-	catA1	dfrA7	strA	strB	sul2	sul1	blaTEM-1	-	-	-	-	-	-
10493_1_80	ERR352505	4.3.1.1	India	2011	Wong et al 2016	-	-	gyrA-S83Y	-	-	-	-	-	-	-	-	catA1	dfrA7	strA	strB	sul2	sul1	blaTEM-1	-	-	-	-	-	-
10492_1_27	ERR352280	4.3.1.1	India	2011	Wong et al 2016	-	-	gyrA-S83Y	-	-	-	-	-	-	-	-	catA1	dfrA7	strA	strB	sul2	sul1	blaTEM-1	-	-	-	-	-	-
10562_2_33	ERR357788	4.3.1.1	Pakistan	2010	Wong et al 2016	-	gyrA-S83F	-	-	-	-	-	-	-	-	-	catA1	dfrA7	strA	strB	sul2	sul1	blaTEM-1	-	-	-	-	-	-
11800_1_88	ERR1017097	4.3.1.1	Pakistan	2009	Wong et al 2016	-	gyrA-S83F	-	-	-	-	-	-	-	-	-	catA1	dfrA7	strA	strB	sul2	sul1	blaTEM-1	-	-	-	-	-	-
11642_2_77	ERR422824	4.3.1.1	Bangladesh	2011	Wong et al 2016	-	gyrA-S83F	-	-	-	-	parC-E84K	-	-	-	-	catA1	dfrA7	strA	strB	sul2	sul1	blaTEM-1	-	-	-	-	-	-
12045_3_81	ERR485138	4.3.1.1	Bangladesh	2006	Wong et al 2016	-	gyrA-S83F	-	-	-	-	-	-	-	-	-	catA1	dfrA7	strA	strB	sul2	sul1	blaTEM-1	-	-	-	-	-	-
11642_2_84	ERR422831	4.3.1.1	Bangladesh	2012	Wong et al 2016	-	gyrA-S83F	-	-	-	-	-	-	-	-	-	catA1	dfrA7	strA	strB	sul2	sul1	blaTEM-1	-	-	-	-	-	-
11642_2_68	ERR422815	4.3.1.1	Bangladesh	2011	Wong et al 2016	-	gyrA-S83F	-	-	-	-	-	-	-	-	-	catA1	dfrA7	strA	strB	sul2	sul1	blaTEM-1	-	-	-	-	-	-
11642_2_65	ERR422812	4.3.1.1	Bangladesh	2011	Wong et al 2016	-	gyrA-S83F	-	-	-	-	-	-	-	-	-	catA1	dfrA7	strA	strB	sul2	sul1	blaTEM-1	-	-	-	-	-	-
11642_2_54	ERR422801	4.3.1.1	Bangladesh	2010	Wong et al 2016	-	gyrA-S83F	-	-	-	-	-	-	-	-	-	catA1	dfrA7	strA	strB	sul2	sul1	blaTEM-1	-	-	-	-	-	-
11642_2_53	ERR422800	4.3.1.1	Bangladesh	2010	Wong et al 2016	-	gyrA-S83F	-	-	-	-	-	-	-	-	-	catA1	dfrA7	strA	strB	sul2	sul1	blaTEM-1	-	-	-	-	-	-
11642_2_17	ERR422766	4.3.1.1	Bangladesh	2010	Wong et al 2016	-	gyrA-S83F	-	-	-	-	-	-	-	-	-	catA1	dfrA7	strA	strB	sul2	sul1	blaTEM-1	-	-	-	-	-	-
10593_2_80	ERR360693	4.3.1.1	Palestine	2008	Wong et al 2016	-	gyrA-S83F	-	-	-	-	-	-	-	-	-	catA1	dfrA7	strA	strB	sul2	sul1	blaTEM-1	-	-	-	-	-	-
10592_2_78	ERR360526	4.3.1.1	Bangladesh	2007	Wong et al 2016	-	gyrA-S83F	-	-	-	-	-	-	-	-	-	catA1	dfrA7	strA	strB	sul2	sul1	blaTEM-1	-	-	-	-	-	-
10562_2_27	ERR357782	4.3.1.1	Bangladesh	2010	Wong et al 2016	-	gyrA-S83F	-	-	-	-	-	-	-	-	-	catA1	dfrA7	strA	strB	sul2	sul1	blaTEM-1	-	-	-	-	-	-
10562_2_21	ERR357776	4.3.1.1	Bangladesh	2011	Wong et al 2016	-	gyrA-S83F	-	-	-	-	-	-	-	-	-	catA1	dfrA7	strA	strB	sul2	sul1	blaTEM-1	-	-	-	-	-	-
10492_1_51	ERR352304	4.3.1.1	Bangladesh	2010	Wong et al 2016	-	gyrA-S83F	-	-	-	-	-	-	-	-	-	catA1	dfrA7	strA	strB	sul2	sul1	blaTEM-1	-	-	-	-	-	-
10060_6_93	ERR331390	4.3.1.1	Iraq	2008	Wong et al 2016	-	gyrA-S83F	-	-	-	-	-	-	-	-	-	catA1	dfrA7	strA	strB	sul2	sul1	blaTEM-1	-	-	-	-	-	-
10060_6_91	ERR331388	4.3.1.1	Iraq	2008	Wong et al 2016	-	gyrA-S83F	-	-	-	-	-	-	-	-	-	catA1	dfrA7	strA	strB	sul2	sul1	blaTEM-1	-	-	-	-	-	-
10060_6_89	ERR331386	4.3.1.1	Iraq	2007	Wong et al 2016	-	gyrA-S83F	-	-	-	-	-	-	-	-	-	catA1	dfrA7	strA	strB	sul2	sul1	blaTEM-1	-	-	-	-	-	-
10060_5_90	ERR331293	4.3.1.1	Bangladesh	2011	Wong et al 2016	-	gyrA-S83F	-	-	-	-	-	-	-	-	-	catA1	dfrA7	strA	strB	sul2	sul1	blaTEM-1	-	-	-	-	-	-
11800_1_79	ERR1017089	4.3.1.1	Bangladesh	2008	Wong et al 2016	-	gyrA-S83F	-	-	-	-	-	-	-	-	-	catA1	dfrA7	strA	strB	sul2	sul1	blaTEM-1	-	-	-	-	-	-
11800_1_77	ERR1017087	4.3.1.1	Bangladesh	2008	Wong et al 2016	-	gyrA-S83F	-	-	-	-	-	-	-	-	-	catA1	dfrA7	strA	strB	sul2	sul1	blaTEM-1	-	-	-	-	-	-
11800_1_57	ERR1017071	4.3.1.1	Bangladesh	2007	Wong et al 2016	-	gyrA-S83F	-	-	-	-	-	-	-	-	-	catA1	dfrA7	strA	strB	sul2	sul1	blaTEM-1	-	-	-	-	-	-
11800_1_55	ERR1017069	4.3.1.1	Pakistan	2007	Wong et al 2016	-	gyrA-S83F	-	-	-	-	-	-	-	-	-	catA1	dfrA7	strA	strB	sul2	sul1	blaTEM-1	-	-	-	-	-	-
8616_4_49	ERR420425	4.3.1.1	India	2011	Wong et al 2016	-	-	gyrA-S83Y	-	-	-	-	-	-	-	-	catA1	dfrA7	strA	strB	sul2	sul1	blaTEM-1	-	-	-	-	-	-
8616_4_39	ERR420415	4.3.1.1	India	2009	Wong et al 2016	-	-	gyrA-S83Y	-	-	-	-	-	-	-	-	catA1	dfrA7	strA	strB	sul2	sul1	blaTEM-1	-	-	-	-	-	-
10562_2_60	ERR357815	4.3.1.1	India	2011	Wong et al 2016	-	-	gyrA-S83Y	-	-	-	-	-	-	-	-	catA1	dfrA7	strA	strB	sul2	sul1	blaTEM-1	-	-	-	-	-	-
10562_2_41	ERR357796	4.3.1.1	India	2011	Wong et al 2016	-	-	gyrA-S83Y	-	-	-	-	-	-	-	-	catA1	dfrA7	strA	strB	sul2	sul1	blaTEM-1	-	-	-	-	-	-
10562_2_40	ERR357795	4.3.1.1	India	2011	Wong et al 2016	-	-	gyrA-S83Y	-	-	-	-	-	-	-	-	catA1	dfrA7	strA	strB	sul2	sul1	blaTEM-1	-	-	-	-	-	-
10562_2_36	ERR357791	4.3.1.1	India	2011	Wong et al 2016	-	-	gyrA-S83Y	-	-	-	-	-	-	-	-	catA1	dfrA7	strA	strB	sul2	sul1	blaTEM-1	-	-	-	-	-	-
9475_4_53	ERR279349	4.3.1.1	India	2005	Wong et al 2016	-	-	gyrA-S83Y	-	-	-	-	-	-	-	-	catA1	dfrA7	strA	strB	sul2	sul1	blaTEM-1	-	-	-	-	-	-
9475_4_52	ERR279348	4.3.1.1	India	2005	Wong et al 2016	-	-	gyrA-S83Y	-	-	-	-	-	-	-	-	catA1	dfrA7	strA	strB	sul2	sul1	blaTEM-1	-	-	-	-	-	-
10592_2_32	ERR360480	4.3.1.1	Pakistan	2003	Wong et al 2016	-	-	-	-	gyrA-D87N	-	-	-	-	-	IncHI1	catA1	dfrA7	strA	strB	sul2	sul1	blaTEM-1	-	tetB	-	-	-	-
10071_3_8	ERR337984	4.3.1.1	Bangladesh	2012	Wong et al 2016	-	gyrA-S83F	-	-	-	-	-	-	-	-	-	catA1	dfrA7	strA	strB	sul2	sul1	blaTEM-1	-	-	-	-	-	-
8616_4_56	ERR420432	4.3.1.1	India	2009	Wong et al 2016	-	gyrA-S83F	-	-	-	-	-	-	-	-	-	catA1	dfrA7	strA	strB	sul2	sul1	blaTEM-1	-	-	-	-	-	-
11642_2_70	ERR422817	4.3.1.1	India	2011	Wong et al 2016	-	gyrA-S83F	-	-	-	-	-	-	-	-	-	catA1	dfrA7	strA	strB	sul2	sul1	blaTEM-1	-	-	-	-	-	-
11642_2_33	ERR422781	4.3.1.1	Pakistan	2010	Wong et al 2016	-	gyrA-S83F	-	-	-	-	-	-	-	-	-	catA1	dfrA7	strA	strB	sul2	sul1	blaTEM-1	-	-	-	-	-	-
10562_2_37	ERR357792	4.3.1.1	Bangladesh	2011	Wong et al 2016	-	gyrA-S83F	-	-	-	-	-	-	-	-	-	catA1	dfrA7	strA	strB	sul2	sul1	blaTEM-1	-	-	-	-	-	-
10071_3_19	ERR337995	4.3.1.1	Bangladesh	2012	Wong et al 2016	-	gyrA-S83F	-	-	-	-	-	-	-	-	-	catA1	dfrA7	strA	strB	sul2	sul1	blaTEM-1	-	-	-	-	-	-
10071_3_14	ERR337990	4.3.1.1	Bangladesh	2012	Wong et al 2016	-	gyrA-S83F	-	-	-	-	-	-	-	-	-	catA1	dfrA7	strA	strB	sul2	sul1	blaTEM-1	-	-	-	-	-	-
10060_6_92	ERR331389	4.3.1.1	Iraq	2009	Wong et al 2016	-	gyrA-S83F	-	-	-	-	-	-	-	-	-	catA1	dfrA7	strA	strB	sul2	sul1	blaTEM-1	-	-	-	-	-	-
10060_6_88	ERR331385	4.3.1.1	Iraq	2010	Wong et al 2016	-	gyrA-S83F	-	-	-	-	-	-	-	-	-	catA1	dfrA7	strA	strB	sul2	sul1	blaTEM-1	-	-	-	-	-	-
10060_6_87	ERR331384	4.3.1.1	Iraq	2008	Wong et al 2016	-	gyrA-S83F	-	-	-	-	-	-	-	-	-	catA1	dfrA7	strA	strB	sul2	sul1	blaTEM-1	-	-	-	-	-	-
11800_1_58	ERR1017072	4.3.1.1	Bangladesh	2007	Wong et al 2016	-	gyrA-S83F	-	-	-	-	-	-	-	-	-	catA1	dfrA7	strA	strB	sul2	sul1	blaTEM-1	-	-	-	-	-	-
10492_1_21	ERR352274	4.3.1.1	India	2011	Wong et al 2016	-	-	gyrA-S83Y	-	-	-	-	-	-	-	-	catA1	dfrA7	strA	strB	sul2	sul1	blaTEM-1	-	-	-	-	-	-
10562_2_8	ERR357763	4.3.1.1	India	2012	Wong et al 2016	-	-	-	-	-	-	-	-	-	-	-	catA1	dfrA7	strA	strB	sul2	sul1	blaTEM-1	-	-	-	-	-	-
10493_1_84	ERR352509	4.3.1.1	Afghanistan	2012	Wong et al 2016	-	gyrA-S83F	-	-	-	-	-	-	-	-	-	catA1	dfrA7	strA	strB	sul2	sul1	blaTEM-1	-	-	-	-	-	-
10493_1_19	ERR352444	4.3.1.1	Pakistan	2012	Wong et al 2016	-	gyrA-S83F	-	-	-	-	-	-	-	-	-	catA1	dfrA7	strA	strB	sul2	sul1	blaTEM-1	-	-	-	-	-	-
10493_1_41	ERR352466	4.3.1.1	India	2011	Wong et al 2016	-	-	gyrA-S83Y	gyrA-D87G	-	-	-	-	parC-S80I	-	-	catA1	dfrA7	strA	strB	sul2	sul1	blaTEM-1	-	-	-	-	-	-
10060_6_85	ERR331382	4.3.1.1	Iraq	2006	Wong et al 2016	-	gyrA-S83F	-	-	-	-	-	-	-	-	-	catA1	dfrA7	strA	strB	sul2	sul1	blaTEM-1	-	-	-	-	-	-
10493_1_81	ERR352506	4.3.1.1	India	2011	Wong et al 2016	-	-	gyrA-S83Y	-	-	-	-	-	-	-	-	catA1	dfrA7	strA	strB	sul2	sul1	blaTEM-1	-	-	-	-	-	-
11642_2_27	ERR422776	4.3.1.1	Bangladesh	2010	Wong et al 2016	-	gyrA-S83F	-	-	-	-	-	-	-	-	-	catA1	dfrA7	strA	strB	sul2	sul1	blaTEM-1	-	-	-	-	-	-
10592_2_20	ERR360468	4.3.1.1	Pakistan	2003	Wong et al 2016	-	-	-	-	-	-	-	-	-	-	IncHI1	catA1	dfrA7	strA	strB	sul2	sul1	blaTEM-1	-	tetB	-	-	-	-
11642_2_58	ERR422805	4.3.1.1	Pakistan	2011	Wong et al 2016	-	gyrA-S83F	-	-	-	-	-	-	-	-	-	catA1	dfrA7	-	-	-	sul1	-	-	-	-	-	-	-
10492_1_55	ERR352308	4.3.1.1	Bangladesh	2011	Wong et al 2016	-	gyrA-S83F	-	-	-	-	-	-	-	-	-	catA1	dfrA7	-	-	-	sul1	-	-	-	-	-	-	-
10071_3_13	ERR337989	4.3.1.1	Bangladesh	2012	Wong et al 2016	-	-	gyrA-S83Y	-	-	-	-	-	-	-	-	catA1	dfrA7	-	-	-	sul1	blaTEM-1	-	-	-	-	-	-
10060_5_93	ERR331296	4.3.1.1	Bangladesh	2008	Wong et al 2016	-	-	gyrA-S83Y	-	-	-	-	-	-	-	-	catA1	dfrA7	-	-	-	sul1	blaTEM-1	-	-	-	-	-	-
10060_5_94	ERR331297	4.3.1.1	Bangladesh	2012	Wong et al 2016	-	-	gyrA-S83Y	-	-	-	-	-	-	-	-	catA1	dfrA7	-	-	-	sul1	blaTEM-1	-	-	-	-	-	-
10349_1_74	ERR343322	4.3.1.1	India	2012	Wong et al 2016	-	gyrA-S83F	-	-	-	-	-	-	-	-	-	catA1	dfrA7	strA	strB	sul2	sul1	blaTEM-1	-	-	-	-	-	-
10349_1_79	ERR343327	4.3.1.1	India	2012	Wong et al 2016	-	-	gyrA-S83Y	-	-	-	-	-	-	-	-	catA1	dfrA7	strA	strB	sul2	sul1	blaTEM-1	-	-	-	-	-	-
10349_1_21	ERR343269	4.3.1.1	India	2005	Wong et al 2016	-	-	gyrA-S83Y	-	-	-	-	-	-	-	IncN	-	-	strA	strB	sul2	sul1	blaTEM-1	tetA	-	-	-	aadA	-
10349_1_54	ERR343302	4.3.1.1	India	2010	Wong et al 2016	-	-	-	-	gyrA-D87N	-	-	-	-	-	-	-	-	-	-	-	-	-	-	-	-	-	-	-
